# Supplementary material for: Varietal Descriptors for the Distinction of Underutilized Varieties of Sechium edule (Jacq) Swartz
Source: Plants (Basel). 2022 Nov 30;11(23):3309. doi: 10.3390/plants11233309 (PMC9737619; doi:10.3390/plants11233309)
Supplement: Supplementary file 1 [file plants-11-03309-s001.zip]

Archive with 1 entries (1 files):
- plants-2027357-supplementary.xlsx
