# Supplementary material for: Varietal Descriptors for the Distinction of Underutilized Varieties of Sechium edule (Jacq) Swartz
Source: Plants (Basel). 2022 Nov 30;11(23):3309. doi: 10.3390/plants11233309 (PMC9737619; doi:10.3390/plants11233309)
Supplement: Supplementary file 1 [file plants-11-03309-s001.zip › plants-2027357-supplementary.xlsx]

## Sheet: Hoja1
	Identificación taxonómica*							Colectores e Identificadores*							Ubicación geográfica*																	Datos de colecta								Características de la semilla								Información Etnobotánica
	Familia*	Género*	Especie*	Autor de Clasificación Taxonómica*	Si aplica		Clave germocalli	Número de colecta (Clave)*	Nombre del colector*	Institución del colector*	Nombre del identificador*	Institución del identificador*	Donador	Intitución del donador	Fecha de Colecta*			País*	Estado*	Municipio*	Comunidad*	Latitud*			Longitud*			Altitud (msnm)*	Precipitación media anual (mm)	Temperatura media anual (°C)	Tipo de clima (de acuerdo a Clasificación Climática de Köppen modificada por Enriqueta García)	Fuente de germoplasma	Grado de Manejo (Silvestre, semidomesticado o cultivado)	Tiene Permiso		Número de Permiso	Categoria de riesgo	La accesión esta disponible para ser sujeta a un Acuerdo de Transferencia de Materiales*		Ciclo del cultivo de la accesión		Tipo de propagación			Tipo de semilla			Nombre local o común de la colecta	Grupo étnico
					Subespecie	Variedad Botánica									Día*	Mes *	Año*					Grados*	Minutos*	Segundos*	Grados*	Minutos*	Segundos*							Sí	No			Sí	No	Anual	Perenne	Semilla	Vegetativa	Ambas	Ortodoxa	Recalcitrante	Intermedia
1	Cucurbitaceae	Sechium	edule	(Jacq.) Swartz	No	albus minor	17162	261-05	Cadena-Iñiguez, J; Avendaño-Arrazate C., Cisneros-Solano, VM	GISeM, INIFAP, UACh	JORGE CADENA IÑIGUEZ	GISeM-COLPOS			13	Mayo	2005	MÉXICO	Veracruz	Huatusco	Huatusco	19	9	0	95	58	0	1300				Casa	Semidomesticada		No		Sin riesgo				X			Ambas		Recalcitrante		Castilla Blanco
2	Cucurbitaceae	Sechium	edule	(Jacq.) Swartz	No	albus minor	17163	262-05	Cadena-Iñiguez, J; Avendaño-Arrazate C., Cisneros-Solano, VM	GISeM, INIFAP, UACh	JORGE CADENA IÑIGUEZ	GISeM-COLPOS			13	Mayo	2005	MÉXICO	Veracruz	Ixhuatlan del Café	Presidio	19	4	10	96	58	20	1320				Casa	Semidomesticada		No		Sin riesgo				X			Ambas		Recalcitrante		Castilla Blanco
3	Cucurbitaceae	Sechium	edule	(Jacq.) Swartz	No	nigrum levis	17164	263-05	Cadena-Iñiguez, J; Avendaño-Arrazate C., Cisneros-Solano, VM	GISeM, INIFAP, UACh	JORGE CADENA IÑIGUEZ	GISeM-COLPOS			13	Mayo	2005	MÉXICO	Veracruz	Ixhuatlan del Café	Presidio	19	4	10	96	58	20	1320				Casa	Semidomesticada		No		Sin riesgo				X			Ambas		Recalcitrante		castilla negro
4	Cucurbitaceae	Sechium	edule	(Jacq.) Swartz	No	nigrum levis	17165	264-05	Cadena-Iñiguez, J; Avendaño-Arrazate C., Cisneros-Solano, VM	GISeM, INIFAP, UACh	JORGE CADENA IÑIGUEZ	GISeM-COLPOS			13	Mayo	2005	MÉXICO	Veracruz	Coscomatepec	El Rincón	19	9	0	95	58	0	1347				Casa	Semidomesticada		No		Sin riesgo				X			Ambas		Recalcitrante		castilla negro
5	Cucurbitaceae	Sechium	edule	(Jacq.) Swartz	No	virens levis	17166	265-05	Cadena-Iñiguez, J; Avendaño-Arrazate C., Cisneros-Solano, VM	GISeM, INIFAP, UACh	JORGE CADENA IÑIGUEZ	GISeM-COLPOS			14	Mayo	2005	MÉXICO	Veracruz	Ixtaczoquitlan	Campo Grande	18	49	25	97	0	50	780				Huerta	Cultivado		No		Sin riesgo				X			Ambas		Recalcitrante		verde liso
6	Cucurbitaceae	Sechium	edule	(Jacq.) Swartz	No	nigrum levis	17167	266-05	Cadena-Iñiguez, J; Avendaño-Arrazate C., Cisneros-Solano, VM	GISeM, INIFAP, UACh	JORGE CADENA IÑIGUEZ	GISeM-COLPOS			14	Mayo	2005	MÉXICO	Veracruz	Ixtaczoquitlan	Tuxpanguillo	18	46	55	97	0	50	795				Huerta	Cultivado		No		Sin riesgo				X			Ambas		Recalcitrante		castilla negro
7	Cucurbitaceae	Sechium	edule	(Jacq.) Swartz	No	nigrum spinosum	17168	267-05	Cadena-Iñiguez, J; Avendaño-Arrazate C., Cisneros-Solano, VM	GISeM, INIFAP, UACh	JORGE CADENA IÑIGUEZ	GISeM-COLPOS			14	Mayo	2005	MÉXICO	Veracruz	Ixtaczoquitlan	Campo Grande	18	49	25	97	0	50	780				Casa	Semidomesticada		No		Sin riesgo				X			Ambas		Recalcitrante		verde espinoso
8	Cucurbitaceae	Sechium	edule	(Jacq.) Swartz	No	nigrum xalapensis	17169	268-05	Cadena-Iñiguez, J; Avendaño-Arrazate C., Cisneros-Solano, VM	GISeM, INIFAP, UACh	JORGE CADENA IÑIGUEZ	GISeM-COLPOS			14	Mayo	2005	MÉXICO	Veracruz	Xalapa	Xalapa	19	32	0	96	55	0	1460				Casa	Semidomesticada		No		Sin riesgo				X			Ambas		Recalcitrante		negro xalapa
9	Cucurbitaceae	Sechium	edule	(Jacq.) Swartz	No	nigrum spinosum	17170	269-05	Cadena-Iñiguez, J; Avendaño-Arrazate C., Cisneros-Solano, VM	GISeM, INIFAP, UACh	JORGE CADENA IÑIGUEZ	GISeM-COLPOS			14	Mayo	2005	MÉXICO	veracruz	Ixtaczoquitlan	Campo Grande	18	49	25	97	0	50	780				Huerta	Cultivado		No		Sin riesgo				X			Ambas		Recalcitrante		verde espinoso
10	Cucurbitaceae	Sechium	edule	(Jacq.) Swartz	No	virens levis	17171	270-05	Cadena-Iñiguez, J; Avendaño-Arrazate C., Cisneros-Solano, VM	GISeM, INIFAP, UACh	JORGE CADENA IÑIGUEZ	GISeM-COLPOS			24	Julio	2005	MÉXICO	Veracruz	Ixtaczoquitlan	Capoluca	18	48	10	97	1	35	800				Huerta	Cultivado		No		Sin riesgo				X			Ambas		Recalcitrante		verde liso
11	Cucurbitaceae	Sechium	edule	(Jacq.) Swartz	No	virens levis	17172	271-05	Cadena-Iñiguez, J; Avendaño-Arrazate C., Cisneros-Solano, VM	GISeM, INIFAP, UACh	JORGE CADENA IÑIGUEZ	GISeM-COLPOS			24	Julio	2005	MÉXICO	Veracruz	Ixtaczoquitlan	Capoluca	18	48	10	97	1	35	800				Huerta	Cultivado		No		Sin riesgo				X			Ambas		Recalcitrante		verde liso
12	Cucurbitaceae	Sechium	edule	(Jacq.) Swartz	No	virens levis	17173	272-05	Cadena-Iñiguez, J; Avendaño-Arrazate C., Cisneros-Solano, VM	GISeM, INIFAP, UACh	JORGE CADENA IÑIGUEZ	GISeM-COLPOS			24	Julio	2005	MÉXICO	Veracruz	Ixtaczoquitlan	Capoluca	18	48	10	97	1	35	800				Huerta	Cultivado		No		Sin riesgo				X			Ambas		Recalcitrante		verde liso
13	Cucurbitaceae	Sechium	edule	(Jacq.) Swartz	No	amarus silvestrys	17174	273-05	Cadena-Iñiguez, J; Avendaño-Arrazate C., Cisneros-Solano, VM	GISeM, INIFAP, UACh	JORGE CADENA IÑIGUEZ	GISeM-COLPOS			16	Noviembre	2005	MÉXICO	Veracruz	Ixtaczoquitlan	Capoluca	18	48	10	97	1	35	800				bosque	Silvestre		No		Sin riesgo				X			Ambas		Recalcitrante		chayote silvestre
14	Cucurbitaceae	Sechium	edule	(Jacq.) Swartz	No	albus dulcis	17175	274-05	Cadena-Iñiguez, J; Avendaño-Arrazate C., Cisneros-Solano, VM	GISeM, INIFAP, UACh	JORGE CADENA IÑIGUEZ	GISeM-COLPOS			3	Octubre	2005	MÉXICO	Veracruz	Orizaba	Rincón Grande	18	51	0	97	6	0	1236				Casa	Semidomesticada		No		Sin riesgo				X			Ambas		Recalcitrante		cambray
15	Cucurbitaceae	Sechium	edule	(Jacq.) Swartz	No	albus dulcis	17176	275-05	Cadena-Iñiguez, J; Avendaño-Arrazate C., Cisneros-Solano, VM	GISeM, INIFAP, UACh	JORGE CADENA IÑIGUEZ	GISeM-COLPOS			3	Octubre	2005	MÉXICO	Veracruz	Rafael Delgado	Rafael Delgado	18	49	0	97	4	0	1160				Casa	Semidomesticada		No		Sin riesgo				X			Ambas		Recalcitrante		cambray
16	Cucurbitaceae	Sechium	edule	(Jacq.) Swartz	No	virens levis	17177	276-05	Cadena-Iñiguez, J; Avendaño-Arrazate C., Cisneros-Solano, VM	GISeM, INIFAP, UACh	JORGE CADENA IÑIGUEZ	GISeM-COLPOS			3	Octubre	2005	MÉXICO	Veracruz	Rafael Delgado	Rafael Delgado	18	19	0	97	4	0	1160				Casa	Semidomesticada		No		Sin riesgo				X			Ambas		Recalcitrante		verde liso
17	Cucurbitaceae	Sechium	edule	(Jacq.) Swartz	No	nigrum spinosum	17178	277-05	Cadena-Iñiguez, J; Avendaño-Arrazate C., Cisneros-Solano, VM	GISeM, INIFAP, UACh	JORGE CADENA IÑIGUEZ	GISeM-COLPOS			3	Octubre	2005	MÉXICO	Veracruz	Orizaba	Rincón Grande	18	19	0	97	4	0	1160				Huerta	Cultivado		No		Sin riesgo				X			Ambas		Recalcitrante		verde espinoso
18	Cucurbitaceae	Sechium	edule	(Jacq.) Swartz	No	nigrum spinosum	17179	278-05	Cadena-Iñiguez, J; Avendaño-Arrazate C., Cisneros-Solano, VM	GISeM, INIFAP, UACh	JORGE CADENA IÑIGUEZ	GISeM-COLPOS			3	Octubre	2005	MÉXICO	Morelos	Tetela del Volcán	Tetela del Volcán	18	57	0	98	14	0	2040				Huerta	Cultivado		No		Sin riesgo				X			Ambas		Recalcitrante		verde espinoso
19	Cucurbitaceae	Sechium	edule	(Jacq.) Swartz	No	nigrum spinosum	17180	279-05	Cadena-Iñiguez, J; Avendaño-Arrazate C., Cisneros-Solano, VM	GISeM, INIFAP, UACh	JORGE CADENA IÑIGUEZ	GISeM-COLPOS			3	Octubre	2005	MÉXICO	México	Tepetlaoxtoc	Tepetlaoxtoc	19	34	0	98	49	0	2730				Casa	Semidomesticada		No		Sin riesgo				X			Ambas		Recalcitrante		verde espinoso
20	Cucurbitaceae	Sechium	edule	(Jacq.) Swartz	No	nigrum spinosum	17181	280-05	Cadena-Iñiguez, J; Avendaño-Arrazate C., Cisneros-Solano, VM	GISeM, INIFAP, UACh	JORGE CADENA IÑIGUEZ	GISeM-COLPOS			3	Octubre	2005	MÉXICO	Puebla	Puebla	Puebla	18	50	0	98	0	0	2200				Casa	Semidomesticada		No		Sin riesgo				X			Ambas		Recalcitrante		verde espinoso
21	Cucurbitaceae	Sechium	edule	(Jacq.) Swartz	No	virens levis	17182	281-05	Cadena-Iñiguez, J; Avendaño-Arrazate C., Cisneros-Solano, VM	GISeM, INIFAP, UACh	JORGE CADENA IÑIGUEZ	GISeM-COLPOS			3	Octubre	2005	MÉXICO	México	San Vicente Chicoloapan	San Vicente Chicoloapan	19	25	0	98	53	0	2230				Casa	Semidomesticada		No		Sin riesgo				X			Ambas		Recalcitrante		verde claro
22	Cucurbitaceae	Sechium	edule	(Jacq.) Swartz	No	nigrum spinosum	17183	282-05	Cadena-Iñiguez, J; Avendaño-Arrazate C., Cisneros-Solano, VM	GISeM, INIFAP, UACh	JORGE CADENA IÑIGUEZ	GISeM-COLPOS			3	Octubre	2005	MÉXICO	Hidalgo	Zacualtipan de Angeles	Zacualtipan de Angeles	20	39	0	98	39	0	1980				Casa	Semidomesticada		No		Sin riesgo				X			Ambas		Recalcitrante		verde claro
23	Cucurbitaceae	Sechium	edule	(Jacq.) Swartz	No	albus spinosum	17184	283-05	Cadena-Iñiguez, J; Avendaño-Arrazate C., Cisneros-Solano, VM	GISeM, INIFAP, UACh	JORGE CADENA IÑIGUEZ	GISeM-COLPOS			3	Octubre	2005	MÉXICO	Hidalgo	Meztitlán	san agustin	20	36	0	98	46	0	1320				Casa	Semidomesticada		No		Sin riesgo				X			Ambas		Recalcitrante		amarillo espinoso
24	Cucurbitaceae	Sechium	edule	(Jacq.) Swartz	No	albus spinosum	17185	284-05	Cadena-Iñiguez, J; Avendaño-Arrazate C., Cisneros-Solano, VM	GISeM, INIFAP, UACh	JORGE CADENA IÑIGUEZ	GISeM-COLPOS			3	Octubre	2005	MÉXICO	Hidalgo	Meztitlán	San Nicolás	20	36	0	98	46	0	1334				Casa	Semidomesticada		No		Sin riesgo				X			Ambas		Recalcitrante		amarillo espinoso
25	Cucurbitaceae	Sechium	edule	(Jacq.) Swartz	No	albus dulcis	17186	285-05	Cadena-Iñiguez, J; Avendaño-Arrazate C., Cisneros-Solano, VM	GISeM, INIFAP, UACh	JORGE CADENA IÑIGUEZ	GISeM-COLPOS			3	Octubre	2005	MÉXICO	Hidalgo	Meztitlán	san agustin	20	36	0	98	46	0	1320				Casa	Semidomesticada		No		Sin riesgo				X			Ambas		Recalcitrante		cambray espinoso
26	Cucurbitaceae	Sechium	edule	(Jacq.) Swartz	No	albus dulcis	17187	286-05	Cadena-Iñiguez, J; Avendaño-Arrazate C., Cisneros-Solano, VM	GISeM, INIFAP, UACh	JORGE CADENA IÑIGUEZ	GISeM-COLPOS			3	Octubre	2005	MÉXICO	Veracruz	Huatusco	Coscontla	19	8	0	95	59	0	1356				Casa	Semidomesticada		No		Sin riesgo				X			Ambas		Recalcitrante		cambray espinoso
27	Cucurbitaceae	Sechium	edule	(Jacq.) Swartz	No	albus levis	17188	287-05	Cadena-Iñiguez, J; Avendaño-Arrazate C., Cisneros-Solano, VM	GISeM, INIFAP, UACh	JORGE CADENA IÑIGUEZ	GISeM-COLPOS			3	Octubre	2005	MÉXICO	Morelos	Tetela del Volcán	Tetela del Volcán	18	57	0	98	14	0	2040				Casa	Semidomesticada		No		Sin riesgo				X			Ambas		Recalcitrante		amarillo liso
28	Cucurbitaceae	Sechium	edule	(Jacq.) Swartz	No	albus levis	17189	288-05	Cadena-Iñiguez, J; Avendaño-Arrazate C., Cisneros-Solano, VM	GISeM, INIFAP, UACh	JORGE CADENA IÑIGUEZ	GISeM-COLPOS			3	Octubre	2005	MÉXICO	Puebla	Chichiquila	Dos Ríos	19	7	0	96	59	0	1570				Casa	Semidomesticada		No		Sin riesgo				X			Ambas		Recalcitrante		amarillo liso
29	Cucurbitaceae	Sechium	edule	(Jacq.) Swartz	No	albus dulcis	17190	289-05	Cadena-Iñiguez, J; Avendaño-Arrazate C., Cisneros-Solano, VM	GISeM, INIFAP, UACh	JORGE CADENA IÑIGUEZ	GISeM-COLPOS			3	Octubre	2005	MÉXICO	Puebla	Chichiquila	Dos Ríos	19	7	0	96	59	0	1570				Casa	Semidomesticada		No		Sin riesgo				X			Ambas		Recalcitrante		cambray
30	Cucurbitaceae	Sechium	edule	(Jacq.) Swartz	No	virens levis	17191	290-05	Cadena-Iñiguez, J; Avendaño-Arrazate C., Cisneros-Solano, VM	GISeM, INIFAP, UACh	JORGE CADENA IÑIGUEZ	GISeM-COLPOS			3	Octubre	2005	COSTA RICA	Cártago	UJARRAS	Finca Bonilla	19	52	0	83	55	0	1435				Huerta	Cultivado		No		Sin riesgo				X			Ambas		Recalcitrante		verde liso
31	Cucurbitaceae	Sechium	edule	(Jacq.) Swartz	No	albus levis	17192	291-05	Cadena-Iñiguez, J; Avendaño-Arrazate C., Cisneros-Solano, VM	GISeM, INIFAP, UACh	JORGE CADENA IÑIGUEZ	GISeM-COLPOS			3	Octubre	2005	MÉXICO	Puebla	Puebla	Puebla	18	50	0	98	0	0	2200				Casa	Semidomesticada		No		Sin riesgo				X			Ambas		Recalcitrante		amarillo liso
32	Cucurbitaceae	Sechium	edule	(Jacq.) Swartz	No	nigrum levis	17193	292-05	Cadena-Iñiguez, J; Avendaño-Arrazate C., Cisneros-Solano, VM	GISeM, INIFAP, UACh	JORGE CADENA IÑIGUEZ	GISeM-COLPOS			27	Octubre	2005	MÉXICO	Veracruz	Ixhuatlan del Café	La Troje	19	5	0	97	0	40	1485				Casa	Semidomesticada		No		Sin riesgo				X			Ambas		Recalcitrante		Castilla negro
33	Cucurbitaceae	Sechium	edule	(Jacq.) Swartz	No	albus levis	17194	293-05	Cadena-Iñiguez, J; Avendaño-Arrazate C., Cisneros-Solano, VM	GISeM, INIFAP, UACh	JORGE CADENA IÑIGUEZ	GISeM-COLPOS			27	Octubre	2005	MÉXICO	Veracruz	Ixhuatlan del Café	La Troje	19	5	0	97	0	40	1485				Casa	Semidomesticada		No		Sin riesgo				X			Ambas		Recalcitrante		amarillo liso
34	Cucurbitaceae	Sechium	edule	(Jacq.) Swartz	No	albus minor	17195	294-05	Cadena-Iñiguez, J; Avendaño-Arrazate C., Cisneros-Solano, VM	GISeM, INIFAP, UACh	JORGE CADENA IÑIGUEZ	GISeM-COLPOS			27	Octubre	2005	MÉXICO	Veracruz	Ixhuatlan del Café	presidio	19	4	10	96	58	20	1320				Casa	Semidomesticada		No		Sin riesgo				X			Ambas		Recalcitrante		castilla blanco
35	Cucurbitaceae	Sechium	edule	(Jacq.) Swartz	No	albus levis	17196	295-05	Cadena-Iñiguez, J; Avendaño-Arrazate C., Cisneros-Solano, VM	GISeM, INIFAP, UACh	JORGE CADENA IÑIGUEZ	GISeM-COLPOS			27	Octubre	2005	MÉXICO	Veracruz	Ixhuatlan del Café	presidio	19	4	10	96	58	20	1320				Casa	Semidomesticada		No		Sin riesgo				X			Ambas		Recalcitrante		amarillo liso
36	Cucurbitaceae	Sechium	edule	(Jacq.) Swartz	No	nigrum levis	17197	296-05	Cadena-Iñiguez, J; Avendaño-Arrazate C., Cisneros-Solano, VM	GISeM, INIFAP, UACh	JORGE CADENA IÑIGUEZ	GISeM-COLPOS			27	Octubre	2005	MÉXICO	Veracruz	Ixhuatlan del Café	presidio	19	4	10	96	58	20	1320				Casa	Semidomesticada		No		Sin riesgo				X			Ambas		Recalcitrante		Castilla negro
37	Cucurbitaceae	Sechium	edule	(Jacq.) Swartz	No	virens levis	17198	297-05	Cadena-Iñiguez, J; Avendaño-Arrazate C., Cisneros-Solano, VM	GISeM, INIFAP, UACh	JORGE CADENA IÑIGUEZ	GISeM-COLPOS			27	Octubre	2005	MÉXICO	Veracruz	Ixhuatlan del Café	presidio	19	4	10	96	58	20	1320				Casa	Semidomesticada		No		Sin riesgo				X			Ambas		Recalcitrante		verde liso
38	Cucurbitaceae	Sechium	edule	(Jacq.) Swartz	No	virens levis	17199	298-05	Cadena-Iñiguez, J; Avendaño-Arrazate C., Cisneros-Solano, VM	GISeM, INIFAP, UACh	JORGE CADENA IÑIGUEZ	GISeM-COLPOS			27	Octubre	2005	MÉXICO	Veracruz	Coscomatepec	Tlaltengo	19	5	0	97	0	40	1480				Huerta	Cultivado		No		Sin riesgo				X			Ambas		Recalcitrante		verde liso
39	Cucurbitaceae	Sechium	chinantlense	Lira & Chiang	No	Sechium chinantlense	17200	299-05	Cadena-Iñiguez, J; Avendaño-Arrazate C., Cisneros-Solano, VM	GISeM, INIFAP, UACh	JORGE CADENA IÑIGUEZ	GISeM-COLPOS			27	Octubre	2005	MÉXICO	Oaxaca	Valle nacional	Valle nacional	18	8	0	98	11	0	63				Campo	Silvestre		No		Sin riesgo				X			Ambas		Recalcitrante		chinantlense
40	Cucurbitaceae	Sechium	edule	(Jacq.) Swartz	No	nigrum spinosum	17201	300-05	Cadena-Iñiguez, J; Avendaño-Arrazate C., Cisneros-Solano, VM	GISeM, INIFAP, UACh	JORGE CADENA IÑIGUEZ	GISeM-COLPOS			27	Octubre	2005	MÉXICO	México	Villa Guerrero	Villa Guerrero	18	34	0	99	36	0	2040				Huerta	Cultivado		No		Sin riesgo				X			Ambas		Recalcitrante		verde espinoso
41	Cucurbitaceae	Sechium	edule	(Jacq.) Swartz	No	virens levis	17202	301-05	Cadena-Iñiguez, J; Avendaño-Arrazate C., Cisneros-Solano, VM	GISeM, INIFAP, UACh	JORGE CADENA IÑIGUEZ	GISeM-COLPOS			2	Noviembre	2005	MÉXICO	Hidalgo	Zacualtipan de Angeles	La Mojarra	20	38	0	98	37	0	1968				Casa	Semidomesticada		No		Sin riesgo				X			Ambas		Recalcitrante		verde claro
42	Cucurbitaceae	Sechium	edule	(Jacq.) Swartz	No		17203	302-05	Cadena-Iñiguez, J; Avendaño-Arrazate C., Cisneros-Solano, VM	GISeM, INIFAP, UACh	JORGE CADENA IÑIGUEZ	GISeM-COLPOS			2	Noviembre	2005	MÉXICO	Hidalgo	Tlahuelompa	Tlahuelompa	20	36	0	98	37	0	1660				Campo	Silvestre		No		Sin riesgo				X			Ambas		Recalcitrante
43	Cucurbitaceae	Sechium	edule	(Jacq.) Swartz	No	virens levis	17204	303-05	Cadena-Iñiguez, J; Avendaño-Arrazate C., Cisneros-Solano, VM	GISeM, INIFAP, UACh	JORGE CADENA IÑIGUEZ	GISeM-COLPOS			2	Noviembre	2005	MÉXICO	Hidalgo	Tlahuelompa	Tlahuelompa	20	36	0	98	37	0	1660				Casa	Semidomesticada		No		Sin riesgo				X			Ambas		Recalcitrante		verde liso
44	Cucurbitaceae	Sechium	edule	(Jacq.) Swartz	No	nigrum spinosum	17205	304-05	Cadena-Iñiguez, J; Avendaño-Arrazate C., Cisneros-Solano, VM	GISeM, INIFAP, UACh	JORGE CADENA IÑIGUEZ	GISeM-COLPOS			2	Noviembre	2005	MÉXICO	Hidalgo	Tlahuelompa	Tlahuelompa	20	36	0	98	37	0	1660				Casa	Semidomesticada		No		Sin riesgo				X			Ambas		Recalcitrante		verde espinoso
45	Cucurbitaceae	Sechium	edule	(Jacq.) Swartz	No	nigrum spinosum	17206	305-05	Cadena-Iñiguez, J; Avendaño-Arrazate C., Cisneros-Solano, VM	GISeM, INIFAP, UACh	JORGE CADENA IÑIGUEZ	GISeM-COLPOS			2	Noviembre	2005	MÉXICO	Hidalgo	Zacualtipan de Angeles	Carpinteros	20	39	0	98	39	0	1987				Casa	Semidomesticada		No		Sin riesgo				X			Ambas		Recalcitrante		verde espinoso
46	Cucurbitaceae	Sechium	edule	(Jacq.) Swartz	No	nigrum spinosum	17207	306-05	Cadena-Iñiguez, J; Avendaño-Arrazate C., Cisneros-Solano, VM	GISeM, INIFAP, UACh	JORGE CADENA IÑIGUEZ	GISeM-COLPOS			2	Noviembre	2005	MÉXICO	México	Texcoco	San Juan Tezontla	19	21	0	98	39	0	2231				Casa	Semidomesticada		No		Sin riesgo				X			Ambas		Recalcitrante		verde espinoso
47	Cucurbitaceae	Sechium	edule	(Jacq.) Swartz	No	nigrum xalapensis	17208	307-05	Cadena-Iñiguez, J; Avendaño-Arrazate C., Cisneros-Solano, VM	GISeM, INIFAP, UACh	JORGE CADENA IÑIGUEZ	GISeM-COLPOS			2	Noviembre	2005	MÉXICO	Chiapas	Venustiano Carranza	El Henaje	16	33	0	92	34	0	780				Casa	Semidomesticada		No		Sin riesgo				X			Ambas		Recalcitrante		negro xalapa
48	Cucurbitaceae	Sechium	edule	(Jacq.) Swartz	No	nigrum spinosum	17209	308-05	Cadena-Iñiguez, J; Avendaño-Arrazate C., Cisneros-Solano, VM	GISeM, INIFAP, UACh	JORGE CADENA IÑIGUEZ	GISeM-COLPOS			2	Noviembre	2005	MÉXICO	Chiapas	Teopisca	Teopisca	16	46	0	92	28	0	1800				Casa	Semidomesticada		No		Sin riesgo				X			Ambas		Recalcitrante		verde espinoso
49	Cucurbitaceae	Sechium	edule	(Jacq.) Swartz	No	nigrum xalapensis	17210	309-05	Cadena-Iñiguez, J; Avendaño-Arrazate C., Cisneros-Solano, VM	GISeM, INIFAP, UACh	JORGE CADENA IÑIGUEZ	GISeM-COLPOS			2	Noviembre	2005	MÉXICO	Chiapas	Zinacantán	Caquete	16	57	0	92	43	0	1160				Huerta	Cultivado		No		Sin riesgo				X			Ambas		Recalcitrante		negro xalapa
50	Cucurbitaceae	Sechium	edule	(Jacq.) Swartz	No	nigrum xalapensis	17211	310-05	Cadena-Iñiguez, J; Avendaño-Arrazate C., Cisneros-Solano, VM	GISeM, INIFAP, UACh	JORGE CADENA IÑIGUEZ	GISeM-COLPOS			2	Noviembre	2005	GUATEMALA	SAN MARCOS	SAN PEDRO SUCHITEPEQUEZ	San Pedro	14	57	0	91	47	0	2398				Huerta	Cultivado		No		Sin riesgo				X			Ambas		Recalcitrante		negro xalapa
51	Cucurbitaceae	Sechium	edule	(Jacq.) Swartz	No	virens levis	17212	311-05	Cadena-Iñiguez, J; Avendaño-Arrazate C., Cisneros-Solano, VM	GISeM, INIFAP, UACh	JORGE CADENA IÑIGUEZ	GISeM-COLPOS			2	Noviembre	2005	MÉXICO	Chiapas	Cacahoatán	Colonia Iturbide	14	57	0	92	16	0	480				Casa	Semidomesticada		No		Sin riesgo				X			Ambas		Recalcitrante		verde liso
52	Cucurbitaceae	Sechium	edule	(Jacq.) Swartz	No	nigrum xalapensis	17213	312-05	Cadena-Iñiguez, J; Avendaño-Arrazate C., Cisneros-Solano, VM	GISeM, INIFAP, UACh	JORGE CADENA IÑIGUEZ	GISeM-COLPOS			2	Noviembre	2005	GUATEMALA	SAN MARCOS	SAN PEDRO SUCHITEPEQUEZ	San Pedro	14	57	0	91	47	0	2398				Huerta	Cultivado		No		Sin riesgo				X			Ambas		Recalcitrante		negro xalapa
53	Cucurbitaceae	Sechium	edule	(Jacq.) Swartz	No	albus dulcis	17214	313-05	Cadena-Iñiguez, J; Avendaño-Arrazate C., Cisneros-Solano, VM	GISeM, INIFAP, UACh	JORGE CADENA IÑIGUEZ	GISeM-COLPOS			2	Noviembre	2005	GUATEMALA	SAN MARCOS	SAN PEDRO SUCHITEPEQUEZ	San Pedro	14	57	0	91	47	0	2398				Huerta	Cultivado		No		Sin riesgo				X			Ambas		Recalcitrante		cambray
54	Cucurbitaceae	Sechium	edule	(Jacq.) Swartz	No	nigrum xalapensis	17215	314-05	Cadena-Iñiguez, J; Avendaño-Arrazate C., Cisneros-Solano, VM	GISeM, INIFAP, UACh	JORGE CADENA IÑIGUEZ	GISeM-COLPOS			2	Noviembre	2005	GUATEMALA	SAN MARCOS	SAN PEDRO SUCHITEPEQUEZ	San Pedro	14	57	0	91	47	0	2398				Huerta	Cultivado		No		Sin riesgo				X			Ambas		Recalcitrante		negro xalapa
55	Cucurbitaceae	Sechium	edule	(Jacq.) Swartz	No	nigrum xalapensis	17216	315-05	Cadena-Iñiguez, J; Avendaño-Arrazate C., Cisneros-Solano, VM	GISeM, INIFAP, UACh	JORGE CADENA IÑIGUEZ	GISeM-COLPOS			29	Diciembre	2005	MÉXICO	Chiapas	Union Juárez	Talquián	15	8	0	92	8	0	2220				Casa	Semidomesticada		No		Sin riesgo				X			Ambas		Recalcitrante		negro xalapa
56	Cucurbitaceae	Sechium	edule	(Jacq.) Swartz	No	nigrum spinosum	17217	316-05	Cadena-Iñiguez, J; Avendaño-Arrazate C., Cisneros-Solano, VM	GISeM, INIFAP, UACh	JORGE CADENA IÑIGUEZ	GISeM-COLPOS			29	Diciembre	2005	MÉXICO	Chiapas	Union Juárez	Talquián	15	8	0	92	8	0	2220				Casa	Semidomesticada		No		Sin riesgo				X			Ambas		Recalcitrante		verde espinoso
57	Cucurbitaceae	Sechium	edule	(Jacq.) Swartz	No	nigrum xalapensis	17218	317-05	Cadena-Iñiguez, J; Avendaño-Arrazate C., Cisneros-Solano, VM	GISeM, INIFAP, UACh	JORGE CADENA IÑIGUEZ	GISeM-COLPOS			29	Diciembre	2005	MÉXICO	Chiapas	Union Juárez	Talquián	15	8	0	92	8	0	2220				Casa	Semidomesticada		No		Sin riesgo				X			Ambas		Recalcitrante		negro xalapa
58	Cucurbitaceae	Sechium	edule	(Jacq.) Swartz	No	virens levis	17219	318-05	Cadena-Iñiguez, J; Avendaño-Arrazate C., Cisneros-Solano, VM	GISeM, INIFAP, UACh	JORGE CADENA IÑIGUEZ	GISeM-COLPOS			29	Diciembre	2005	MÉXICO	Chiapas	Union Juárez	Talquián	15	8	0	92	8	0	2220				Casa	Semidomesticada		No		Sin riesgo				X			Ambas		Recalcitrante		verde liso
59	Cucurbitaceae	Sechium	edule	(Jacq.) Swartz	No	nigrum maxima	17220	319-05	Cadena-Iñiguez, J; Avendaño-Arrazate C., Cisneros-Solano, VM	GISeM, INIFAP, UACh	JORGE CADENA IÑIGUEZ	GISeM-COLPOS			29	Diciembre	2005	MÉXICO	Chiapas	Union Juárez	Talquián	15	8	0	92	8	0	2220				Casa	Semidomesticada		No		Sin riesgo				X			Ambas		Recalcitrante		Caldero
60	Cucurbitaceae	Sechium	edule	(Jacq.) Swartz	No	nigrum spinosum	17221	320-05	Cadena-Iñiguez, J; Avendaño-Arrazate C., Cisneros-Solano, VM	GISeM, INIFAP, UACh	JORGE CADENA IÑIGUEZ	GISeM-COLPOS			29	Diciembre	2005	MÉXICO	Chiapas	Union Juárez	Talquián	15	8	0	92	8	0	2220				Casa	Semidomesticada		No		Sin riesgo				X			Ambas		Recalcitrante		Espinudo
61	Cucurbitaceae	Sechium	compositum	(Donn. Sm.)C. Jeffrey	No	Sechium compositum	17222	321-05	Cadena-Iñiguez, J; Avendaño-Arrazate C., Cisneros-Solano, VM	GISeM, INIFAP, UACh	JORGE CADENA IÑIGUEZ	GISeM-COLPOS			29	Diciembre	2005	MÉXICO	Chiapas	Tapachula	Mal Paso	14	53	0	92	16	0	179				Campo	Silvestre		No		Sin riesgo				X			Ambas		Recalcitrante		Chayote de ratón
62	Cucurbitaceae	Sechium	edule	(Jacq.) Swartz	No	nigrum xalapensis	17223	322-05	Cadena-Iñiguez, J; Avendaño-Arrazate C., Cisneros-Solano, VM	GISeM, INIFAP, UACh	JORGE CADENA IÑIGUEZ	GISeM-COLPOS			29	Diciembre	2005	GUATEMALA	SAN MARCOS	SAN PEDRO SUCHITEPEQUEZ	San Pedro	14	57	0	91	47	0	2398				Casa	Semidomesticada		No		Sin riesgo				X			Ambas		Recalcitrante		negro xalapa
63	Cucurbitaceae	Sechium	edule	(Jacq.) Swartz	No	virens levis	17224	323-05	Cadena-Iñiguez, J; Avendaño-Arrazate C., Cisneros-Solano, VM	GISeM, INIFAP, UACh	JORGE CADENA IÑIGUEZ	GISeM-COLPOS			29	Diciembre	2005	MÉXICO	Chiapas	Tapachula	Tapachula	14	54	0	92	16	0	170				Casa	Semidomesticada		No		Sin riesgo				X			Ambas		Recalcitrante		verde claro
64	Cucurbitaceae	Sechium	edule	(Jacq.) Swartz	No	virens levis	17225	324-06	Cadena-Iñiguez, J; Avendaño-Arrazate C., Cisneros-Solano, VM	GISeM, INIFAP, UACh	JORGE CADENA IÑIGUEZ	GISeM-COLPOS			17	Noviembre	2006	MÉXICO	Michoacán	Jungapeo	Jungapeo	19	27	0	100	30	0	1300				Casa	Semidomesticada		No		Sin riesgo				X			Ambas		Recalcitrante		verde claro
65	Cucurbitaceae	Sechium	edule	(Jacq.) Swartz	No	virens levis	17226	325-06	Cadena-Iñiguez, J; Avendaño-Arrazate C., Cisneros-Solano, VM	GISeM, INIFAP, UACh	JORGE CADENA IÑIGUEZ	GISeM-COLPOS			17	Noviembre	2006	MÉXICO	Veracruz	Coscomatepec	Tlaltengo	19	5	0	97	0	40	1480				Huerta	Cultivado		No		Sin riesgo				X			Ambas		Recalcitrante		gisem-97
66	Cucurbitaceae	Sechium	edule	(Jacq.) Swartz	No	virens levis	17227	326-06	Cadena-Iñiguez, J; Avendaño-Arrazate C., Cisneros-Solano, VM	GISeM, INIFAP, UACh	JORGE CADENA IÑIGUEZ	GISeM-COLPOS			17	Noviembre	2006	MÉXICO	Veracruz	Huatusco	Huatusco	19	9	0	95	58	0	1306				Huerta	Cultivado		No		Sin riesgo				X			Ambas		Recalcitrante		verde claro
67	Cucurbitaceae	Sechium	edule	(Jacq.) Swartz	No	nigrum minor	17228	327-06	Cadena-Iñiguez, J; Avendaño-Arrazate C., Cisneros-Solano, VM	GISeM, INIFAP, UACh	JORGE CADENA IÑIGUEZ	GISeM-COLPOS			17	Noviembre	2006	MÉXICO	Veracruz	Coscomatepec	El Rincón	19	5	0	97	0	40	1398				Casa	Semidomesticada		No		Sin riesgo				X			Ambas		Recalcitrante		Castilla negro
68	Cucurbitaceae	Sechium	edule	(Jacq.) Swartz	No	virens levis	17229	327-06	Cadena-Iñiguez, J; Avendaño-Arrazate C., Cisneros-Solano, VM	GISeM, INIFAP, UACh	JORGE CADENA IÑIGUEZ	GISeM-COLPOS			17	Noviembre	2006	MÉXICO	Veracruz	Coscomatepec	Tlaltengo	19	5	0	97	0	40	1480				Huerta	Cultivado		No		Sin riesgo				X			Ambas		Recalcitrante		Gisem-97
69	Cucurbitaceae	Sechium	edule	(Jacq.) Swartz	No	virens levis	17230	329-06	Cadena-Iñiguez, J; Avendaño-Arrazate C., Cisneros-Solano, VM	GISeM, INIFAP, UACh	JORGE CADENA IÑIGUEZ	GISeM-COLPOS			17	Noviembre	2006	COSTA RICA	Cártago	Valle de Ujarráz	Finca Bonilla	19	52	0	83	55	0	1435				Huerta	Cultivado		No		Sin riesgo				X			Ambas		Recalcitrante		verde liso
70	Cucurbitaceae	Sechium	edule	(Jacq.) Swartz	No	albus minor	17231	330-06	Cadena-Iñiguez, J; Avendaño-Arrazate C., Cisneros-Solano, VM	GISeM, INIFAP, UACh	JORGE CADENA IÑIGUEZ	GISeM-COLPOS			17	Noviembre	2006	MÉXICO	Veracruz	Ixhuatlán del Café	Ixhuatlán del Café	19	5	0	97	0	40	1480				Casa	Semidomesticada		No		Sin riesgo				X			Ambas		Recalcitrante		Güerito
71	Cucurbitaceae	Sechium	edule	(Jacq.) Swartz	No	nigrum conus	17232	331-06	Cadena-Iñiguez, J; Avendaño-Arrazate C., Cisneros-Solano, VM	GISeM, INIFAP, UACh	JORGE CADENA IÑIGUEZ	GISeM-COLPOS			17	Noviembre	2006	MÉXICO	Veracruz	Ixhuatlán del Café	Ixhuatlán del Café	19	5	0	97	0	40	1488				Casa	Semidomesticada		No		Sin riesgo				X			Ambas		Recalcitrante		Cónico
72	Cucurbitaceae	Sechium	edule	(Jacq.) Swartz	No	nigrum minor	17233	332-06	Cadena-Iñiguez, J; Avendaño-Arrazate C., Cisneros-Solano, VM	GISeM, INIFAP, UACh	JORGE CADENA IÑIGUEZ	GISeM-COLPOS			17	Noviembre	2006	MÉXICO	Veracruz	Ixhuatlán del Café	Ixhuatlán del Café	19	5	0	97	0	40	1489				Casa	Semidomesticada		No		Sin riesgo				X			Ambas		Recalcitrante		chayotito
73	Cucurbitaceae	Sechium	edule	(Jacq.) Swartz	No	albus minor	17234	333-06	Cadena-Iñiguez, J; Avendaño-Arrazate C., Cisneros-Solano, VM	GISeM, INIFAP, UACh	JORGE CADENA IÑIGUEZ	GISeM-COLPOS			17	Noviembre	2006	MÉXICO	Veracruz	Coscomatepec	Tlaltengo	19	5	0	97	0	40	1480				Huerta	Cultivado		No		Sin riesgo				X			Ambas		Recalcitrante		Güerito
74	Cucurbitaceae	Sechium	edule	(Jacq.) Swartz	No	nigrum minor	17235	334-06	Cadena-Iñiguez, J; Avendaño-Arrazate C., Cisneros-Solano, VM	GISeM, INIFAP, UACh	JORGE CADENA IÑIGUEZ	GISeM-COLPOS			17	Noviembre	2006	MÉXICO	Veracruz	Coscomatepec	Tlaltengo	19	5	0	97	0	40	1480				Casa	Semidomesticada		No		Sin riesgo				X			Ambas		Recalcitrante		nigrum minor
75	Cucurbitaceae	Sechium	edule	(Jacq.) Swartz	No	albus levis	17236	335-06	Cadena-Iñiguez, J; Avendaño-Arrazate C., Cisneros-Solano, VM	GISeM, INIFAP, UACh	JORGE CADENA IÑIGUEZ	GISeM-COLPOS			17	Noviembre	2006	MÉXICO	Veracruz	Coscomatepec	Tlaltengo	19	5	0	97	0	40	1480				Casa	Semidomesticada		No		Sin riesgo				X			Ambas		Recalcitrante		Amarillo liso
76	Cucurbitaceae	Sechium	edule	(Jacq.) Swartz	No	albus levis	17237	336-06	Cadena-Iñiguez, J; Avendaño-Arrazate C., Cisneros-Solano, VM	GISeM, INIFAP, UACh	JORGE CADENA IÑIGUEZ	GISeM-COLPOS			17	Noviembre	2006	MÉXICO	Veracruz	Huatusco	Elotepec	19	9	0	95	58	0	1356				Casa	Semidomesticada		No		Sin riesgo				X			Ambas		Recalcitrante		Amarillo liso
77	Cucurbitaceae	Sechium	edule	(Jacq.) Swartz	No	nigrum minor	17238	337-06	Cadena-Iñiguez, J; Avendaño-Arrazate C., Cisneros-Solano, VM	GISeM, INIFAP, UACh	JORGE CADENA IÑIGUEZ	GISeM-COLPOS			16	Septiembre	2006	MÉXICO	Veracruz	Rafael Lucio	Rafael Lucio	19	35	0	96	59	0	1840				Casa	Semidomesticada		No		Sin riesgo				X			Ambas		Recalcitrante		chayotito
78	Cucurbitaceae	Sechium	edule	(Jacq.) Swartz	No	nigrum xalapensis	17239	338-06	Cadena-Iñiguez, J; Avendaño-Arrazate C., Cisneros-Solano, VM	GISeM, INIFAP, UACh	JORGE CADENA IÑIGUEZ	GISeM-COLPOS			16	Septiembre	2006	MÉXICO	Veracruz	Rafael Lucio	Rafael Lucio	19	35	0	96	59	0	1840				Casa	Semidomesticada		No		Sin riesgo				X			Ambas		Recalcitrante		negro xalapa
79	Cucurbitaceae	Sechium	edule	(Jacq.) Swartz	No	nigrum xalapensis	17240	339-06	Cadena-Iñiguez, J; Avendaño-Arrazate C., Cisneros-Solano, VM	GISeM, INIFAP, UACh	JORGE CADENA IÑIGUEZ	GISeM-COLPOS			16	Septiembre	2006	MÉXICO	Veracruz	Coacoatzintla	Coacoatzintla	19	39	0	96	56	0	1460				Casa	Semidomesticada		No		Sin riesgo				X			Ambas		Recalcitrante		negro xalapa
80	Cucurbitaceae	Sechium	edule	(Jacq.) Swartz	No	nigrum minor	17241	340-06	Cadena-Iñiguez, J; Avendaño-Arrazate C., Cisneros-Solano, VM	GISeM, INIFAP, UACh	JORGE CADENA IÑIGUEZ	GISeM-COLPOS			16	Septiembre	2006	MÉXICO	Puebla	Teziutlán	Teziutlán	19	49	0	97	21	0	1920				Casa	Semidomesticada		No		Sin riesgo				X			Ambas		Recalcitrante		chayotito
81	Cucurbitaceae	Sechium	edule	(Jacq.) Swartz	No	albus levis	17242	341-06	Cadena-Iñiguez, J; Avendaño-Arrazate C., Cisneros-Solano, VM	GISeM, INIFAP, UACh	JORGE CADENA IÑIGUEZ	GISeM-COLPOS			28	Octubre	2006	MÉXICO	Veracruz	Tlaltetela	Axocuapan	19	19	0	96	54	0	960				Casa	Semidomesticada		No		Sin riesgo				X			Ambas		Recalcitrante		Güero
82	Cucurbitaceae	Sechium	edule	(Jacq.) Swartz	No	nigrum xalapensis	17243	342-06	Cadena-Iñiguez, J; Avendaño-Arrazate C., Cisneros-Solano, VM	GISeM, INIFAP, UACh	JORGE CADENA IÑIGUEZ	GISeM-COLPOS			28	Octubre	2006	MÉXICO	Veracruz	Coscomatepec	Tlaltengo	19	5	0	97	0	40	1480				Casa	Semidomesticada		No		Sin riesgo				X			Ambas		Recalcitrante		negro xalapa
83	Cucurbitaceae	Sechium	edule	(Jacq.) Swartz	No	albus minor	17244	343-06	Cadena-Iñiguez, J; Avendaño-Arrazate C., Cisneros-Solano, VM	GISeM, INIFAP, UACh	JORGE CADENA IÑIGUEZ	GISeM-COLPOS			28	Octubre	2006	MÉXICO	Veracruz	Coscomatepec	Tlaltengo	19	5	0	97	0	40	1480				Casa	Semidomesticada		No		Sin riesgo				X			Ambas		Recalcitrante		Güerito
84	Cucurbitaceae	Sechium	edule	(Jacq.) Swartz	No	nigrum minor	17245	344-06	Cadena-Iñiguez, J; Avendaño-Arrazate C., Cisneros-Solano, VM	GISeM, INIFAP, UACh	JORGE CADENA IÑIGUEZ	GISeM-COLPOS			28	Octubre	2006	MÉXICO	Veracruz	Coscomatepec	Tlaltengo	19	5	0	97	0	40	1480				Casa	Semidomesticada		No		Sin riesgo				X			Ambas		Recalcitrante		chayotito
85	Cucurbitaceae	Sechium	edule	(Jacq.) Swartz	No	albus dulcis	17246	345-06	Cadena-Iñiguez, J; Avendaño-Arrazate C., Cisneros-Solano, VM	GISeM, INIFAP, UACh	JORGE CADENA IÑIGUEZ	GISeM-COLPOS			28	Octubre	2006	MÉXICO	Veracruz	Coscomatepec	Tlaltengo	19	5	0	97	0	40	1480				Casa	Semidomesticada		No		Sin riesgo				X			Ambas		Recalcitrante		Cambray
86	Cucurbitaceae	Sechium	edule	(Jacq.) Swartz	No	albus levis	17247	346-06	Cadena-Iñiguez, J; Avendaño-Arrazate C., Cisneros-Solano, VM	GISeM, INIFAP, UACh	JORGE CADENA IÑIGUEZ	GISeM-COLPOS			28	Octubre	2006	MÉXICO	Veracruz	Coscomatepec	Tlaltengo	19	5	0	97	0	40	1480				Casa	Semidomesticada		No		Sin riesgo				X			Ambas		Recalcitrante		Amarillo liso
87	Cucurbitaceae	Sechium	edule	(Jacq.) Swartz	No	nigrum xalapensis	17248	347-06	Cadena-Iñiguez, J; Avendaño-Arrazate C., Cisneros-Solano, VM	GISeM, INIFAP, UACh	JORGE CADENA IÑIGUEZ	GISeM-COLPOS			28	Octubre	2006	MÉXICO	Veracruz	Coscomatepec	Tlaltengo	19	5	0	97	0	40	1480				Casa	Semidomesticada		No		Sin riesgo				X			Ambas		Recalcitrante		negro xalapa
88	Cucurbitaceae	Sechium	edule	(Jacq.) Swartz	No	nigrum conus	17249	348-06	Cadena-Iñiguez, J; Avendaño-Arrazate C., Cisneros-Solano, VM	GISeM, INIFAP, UACh	JORGE CADENA IÑIGUEZ	GISeM-COLPOS			28	Octubre	2006	MÉXICO	Veracruz	Ixhuatlan del Café	La Troje	19	5	0	97	0	40	1485				Casa	Semidomesticada		No		Sin riesgo				X			Ambas		Recalcitrante		Cónico
89	Cucurbitaceae	Sechium	edule	(Jacq.) Swartz	No	nigrum minor	17250	349-06	Cadena-Iñiguez, J; Avendaño-Arrazate C., Cisneros-Solano, VM	GISeM, INIFAP, UACh	JORGE CADENA IÑIGUEZ	GISeM-COLPOS			28	Octubre	2006	MÉXICO	Veracruz	Rafael Lucio	Rafael Lucio	19	35	0	96	59	0	1840				Casa	Semidomesticada		No		Sin riesgo				X			Ambas		Recalcitrante		Chayotito
90	Cucurbitaceae	Sechium	edule	(Jacq.) Swartz	No	nigrum minor	17251	350-06	Cadena-Iñiguez, J; Avendaño-Arrazate C., Cisneros-Solano, VM	GISeM, INIFAP, UACh	JORGE CADENA IÑIGUEZ	GISeM-COLPOS			28	Octubre	2006	MÉXICO	Veracruz	San Andres Tlalnehuyocan	San Andres Tlalnehuyocan	19	34	0	96	58	0	1640				Casa	Semidomesticada		No		Sin riesgo				X			Ambas		Recalcitrante		chayotito
91	Cucurbitaceae	Sechium	edule	(Jacq.) Swartz	No	nigrum conus	17252	351-06	Cadena-Iñiguez, J; Avendaño-Arrazate C., Cisneros-Solano, VM	GISeM, INIFAP, UACh	JORGE CADENA IÑIGUEZ	GISeM-COLPOS			28	Octubre	2006	MÉXICO	Veracruz	San Andres Tlalnehuyocan	San Andres Tlalnehuyocan	19	34	0	96	58	0	1640				Casa	Semidomesticada		No		Sin riesgo				X			Ambas		Recalcitrante		Mexicano
92	Cucurbitaceae	Sechium	edule	(Jacq.) Swartz	No	nigrum minor	17253	352-06	Cadena-Iñiguez, J; Avendaño-Arrazate C., Cisneros-Solano, VM	GISeM, INIFAP, UACh	JORGE CADENA IÑIGUEZ	GISeM-COLPOS			28	Octubre	2006	MÉXICO	Puebla	Teziutlán	Teziutlán	19	49	0	97	21	0	1920				Casa	Semidomesticada		No		Sin riesgo				X			Ambas		Recalcitrante		Chayotito
93	Cucurbitaceae	Sechium	edule	(Jacq.) Swartz	No	nigrum minor	17254	353-06	Cadena-Iñiguez, J; Avendaño-Arrazate C., Cisneros-Solano, VM	GISeM, INIFAP, UACh	JORGE CADENA IÑIGUEZ	GISeM-COLPOS			28	Octubre	2006	MÉXICO	Puebla	Teziutlán	Teziutlán	19	49	0	97	21	0	1920				Casa	Semidomesticada		No		Sin riesgo				X			Ambas		Recalcitrante		Chayotito
94	Cucurbitaceae	Sechium	edule	(Jacq.) Swartz	No	nigrum spinosum	17255	354-06	Cadena-Iñiguez, J; Avendaño-Arrazate C., Cisneros-Solano, VM	GISeM, INIFAP, UACh	JORGE CADENA IÑIGUEZ	GISeM-COLPOS			28	Octubre	2006	MÉXICO	Puebla	Teziutlán	Teziutlán	19	49	0	97	21	0	1920				Casa	Semidomesticada		No		Sin riesgo				X			Ambas		Recalcitrante		Verde espinoso
95	Cucurbitaceae	Sechium	edule	(Jacq.) Swartz	No	virens levis	17256	355-06	Cadena-Iñiguez, J; Avendaño-Arrazate C., Cisneros-Solano, VM	GISeM, INIFAP, UACh	JORGE CADENA IÑIGUEZ	GISeM-COLPOS			28	Octubre	2006	MÉXICO	SLP	Santa María	Cañada de Yanez	21	48	0	100	44	0	1710				Huerta	Cultivado		No		Sin riesgo				X			Ambas		Recalcitrante		verde liso
96	Cucurbitaceae	Sechium	edule	(Jacq.) Swartz	No	virens levis	17257	356-06	Cadena-Iñiguez, J; Avendaño-Arrazate C., Cisneros-Solano, VM	GISeM, INIFAP, UACh	JORGE CADENA IÑIGUEZ	GISeM-COLPOS			28	Octubre	2006	MÉXICO	SLP	Santa María	Cañada de Yanez	21	48	0	100	44	0	1710				Huerta	Cultivado		No		Sin riesgo				X			Ambas		Recalcitrante		verde liso
97	Cucurbitaceae	Sechium	edule	(Jacq.) Swartz	No	nigrum spinosum	17258	357-06	Cadena-Iñiguez, J; Avendaño-Arrazate C., Cisneros-Solano, VM	GISeM, INIFAP, UACh	JORGE CADENA IÑIGUEZ	GISeM-COLPOS			28	Octubre	2006	MÉXICO	MÉXICO	Texcoco	Santa Cruz de Arriba	19	23	0	98	39	0	2231				Casa	Semidomesticada		No		Sin riesgo				X			Ambas		Recalcitrante		Espinudo
98	Cucurbitaceae	Sechium	edule	(Jacq.) Swartz	No	nigrum spinosum	17259	358-06	Cadena-Iñiguez, J; Avendaño-Arrazate C., Cisneros-Solano, VM	GISeM, INIFAP, UACh	JORGE CADENA IÑIGUEZ	GISeM-COLPOS			28	Octubre	2006	MÉXICO	MÉXICO	Texcoco	La Purificación	19	24	0	98	40	0	2450				Casa	Semidomesticada		No		Sin riesgo				X			Ambas		Recalcitrante		verde espinoso
99	Cucurbitaceae	Sechium	edule	(Jacq.) Swartz	No	nigrum spinosum	17260	359-06	Cadena-Iñiguez, J; Avendaño-Arrazate C., Cisneros-Solano, VM	GISeM, INIFAP, UACh	JORGE CADENA IÑIGUEZ	GISeM-COLPOS			28	Octubre	2006	MÉXICO	MÉXICO	Texcoco	Tequexquinahuac	19	23	0	98	39	0	2259				Casa	Semidomesticada		No		Sin riesgo				X			Ambas		Recalcitrante		verde espinoso
100	Cucurbitaceae	Sechium	edule	(Jacq.) Swartz	No	virens levis	17261	360-06	Cadena-Iñiguez, J; Avendaño-Arrazate C., Cisneros-Solano, VM	GISeM, INIFAP, UACh	JORGE CADENA IÑIGUEZ	GISeM-COLPOS			28	Octubre	2006	MÉXICO	Veracruz	Ohuapan	Tlaltetela	19	19	0	96	54	0	960					Silvestre		No		Sin riesgo				X			Ambas		Recalcitrante		verde liso
101	Cucurbitaceae	Sechium	edule	(Jacq.) Swartz	No	virens levis	17262	361-06	Cadena-Iñiguez, J; Avendaño-Arrazate C., Cisneros-Solano, VM	GISeM, INIFAP, UACh	JORGE CADENA IÑIGUEZ	GISeM-COLPOS			28	Octubre	2006	MÉXICO	Veracruz	Axocuapan	Tlaltetela	19	19	0	96	54	0	960					Silvestre		No		Sin riesgo				X			Ambas		Recalcitrante		verde liso
102	Cucurbitaceae	Sechium	edule	(Jacq.) Swartz	No	albus levis	17263	362-06	Cadena-Iñiguez, J; Avendaño-Arrazate C., Cisneros-Solano, VM	GISeM, INIFAP, UACh	JORGE CADENA IÑIGUEZ	GISeM-COLPOS			5	Noviembre	2006	MÉXICO	Veracruz	Huatusco	Elotepec	19	9	0	95	58	0	1356				Casa	Semidomesticada		No		Sin riesgo				X			Ambas		Recalcitrante		Amarillo liso
103	Cucurbitaceae	Sechium	edule	(Jacq.) Swartz	No	nigrum spinosum	17264	365-06	Cadena-Iñiguez, J; Avendaño-Arrazate C., Cisneros-Solano, VM	GISeM, INIFAP, UACh	JORGE CADENA IÑIGUEZ	GISeM-COLPOS			5	Noviembre	2006	MÉXICO	México	Texcoco	San Pedro Ixtlayoc	19	22	0	98	39	0	2259				Casa	Semidomesticada		No		Sin riesgo				X			Ambas		Recalcitrante		Espinudo
104	Cucurbitaceae	Sechium	edule	(Jacq.) Swartz	No	nigrum spinosum	17265	366-06	Cadena-Iñiguez, J; Avendaño-Arrazate C., Cisneros-Solano, VM	GISeM, INIFAP, UACh	JORGE CADENA IÑIGUEZ	GISeM-COLPOS			5	Noviembre	2006	MÉXICO	México	Texcoco	La Resurreccíón	19	22	0	98	39	0	2246				Casa	Semidomesticada		No		Sin riesgo				X			Ambas		Recalcitrante		Espinudo
105	Cucurbitaceae	Sechium	edule	(Jacq.) Swartz	No	nigrum spinosum	17266	368-06	Cadena-Iñiguez, J; Avendaño-Arrazate C., Cisneros-Solano, VM	GISeM, INIFAP, UACh	JORGE CADENA IÑIGUEZ	GISeM-COLPOS			20	Diciembre	2006	MÉXICO	Oaxaca	Valle Nacional	Lomas de Santa Fé	18	8	0	98	11	0	68				Casa	Semidomesticada		No		Sin riesgo				X			Ambas		Recalcitrante		Née
106	Cucurbitaceae	Sechium	edule	(Jacq.) Swartz	No	albus levis	17267	369-06	Cadena-Iñiguez, J; Avendaño-Arrazate C., Cisneros-Solano, VM	GISeM, INIFAP, UACh	JORGE CADENA IÑIGUEZ	GISeM-COLPOS			20	Diciembre	2006	MÉXICO	Oaxaca	Santa María Jacatepec	Santa María Jacatepec	18	5	0	98	12	0	30					Silvestre		No		Sin riesgo				X			Ambas		Recalcitrante		Güero
107	Cucurbitaceae	Sechium	edule	(Jacq.) Swartz	No	nigrum xalapensis	17268	370-06	Cadena-Iñiguez, J; Avendaño-Arrazate C., Cisneros-Solano, VM	GISeM, INIFAP, UACh	JORGE CADENA IÑIGUEZ	GISeM-COLPOS			20	Diciembre	2006	GUATEMALA	QUETZALTENANGO	ALMOLONGA	Almolonga	14	49	2	91	48	0	3197				Huerta	Cultivado		No		Sin riesgo				X			Ambas		Recalcitrante		negro xalapa
108	Cucurbitaceae	Sechium	edule	(Jacq.) Swartz	No	nigrum xalapensis	17269	371-06	Cadena-Iñiguez, J; Avendaño-Arrazate C., Cisneros-Solano, VM	GISeM, INIFAP, UACh	JORGE CADENA IÑIGUEZ	GISeM-COLPOS			20	Diciembre	2006	GUATEMALA	QUETZALTENANGO	ALMOLONGA	Almolonga	14	49	0	91	48	0	3197				Huerta	Cultivado		No		Sin riesgo				X			Ambas		Recalcitrante		negro xalapa
109	Cucurbitaceae	Sechium	edule	(Jacq.) Swartz	No	nigrum maxima	17270	372-06	Cadena-Iñiguez, J; Avendaño-Arrazate C., Cisneros-Solano, VM	GISeM, INIFAP, UACh	JORGE CADENA IÑIGUEZ	GISeM-COLPOS			26	Diciembre	2006	MÉXICO	Chiapas	Cacahoatán	Cacahoatán	14	58	0	92	16	0	486				Casa	Semidomesticada		No		Sin riesgo				X			Ambas		Recalcitrante		Caldero
110	Cucurbitaceae	Sechium	compositum	(Donn. Sm.)C. Jeffrey	No	Sechium compositum	17271	373-06	Cadena-Iñiguez, J; Avendaño-Arrazate C., Cisneros-Solano, VM	GISeM, INIFAP, UACh	JORGE CADENA IÑIGUEZ	GISeM-COLPOS			29	Diciembre	2006	MÉXICO	Chiapas	Tapachula	Mal Paso	14	53	0	92	16	0	179				Campo	Silvestre		No		Sin riesgo				X			Ambas		Recalcitrante		Chayote de ratón
111	Cucurbitaceae	Sechium	edule	(Jacq.) Swartz	No	albus dulcis	17272	374-06	Cadena-Iñiguez, J; Avendaño-Arrazate C., Cisneros-Solano, VM	GISeM, INIFAP, UACh	JORGE CADENA IÑIGUEZ	GISeM-COLPOS			31	Diciembre	2006	GUATEMALA	SAN MARCOS	SAN PEDRO ZACATEPEQUEZ	San Pedro	14	57	0	91	47	0	2398				Huerta	Cultivado		No		Sin riesgo				X			Ambas		Recalcitrante		Perulero
112	Cucurbitaceae	Sechium	edule	(Jacq.) Swartz	No	nigrum maxima	17273	375-06	Cadena-Iñiguez, J; Avendaño-Arrazate C., Cisneros-Solano, VM	GISeM, INIFAP, UACh	JORGE CADENA IÑIGUEZ	GISeM-COLPOS			31	Diciembre	2006	MÉXICO	Chiapas	Cacahoatán	Mixcum	15	1	0	92	13	0	521				Casa	Semidomesticada		No		Sin riesgo				X			Ambas		Recalcitrante		chayote caldero
113	Cucurbitaceae	Sechium	compositum	(Donn. Sm.)C. Jeffrey	No	Sechium compositum	17274	376-07	Cadena-Iñiguez, J; Avendaño-Arrazate C., Cisneros-Solano, VM	GISeM, INIFAP, UACh	JORGE CADENA IÑIGUEZ	GISeM-COLPOS			3	Enero	2007	MÉXICO	Chiapas	Tapachula	Mal Paso	14	56	0	92	16	0	189				Campo	Silvestre		No		Sin riesgo				X			Ambas		Recalcitrante		Chayote de ratón
114	Cucurbitaceae	Sechium	compositum	(Donn. Sm.)C. Jeffrey	No	Sechium compositum	17275	377-07	Cadena-Iñiguez, J; Avendaño-Arrazate C., Cisneros-Solano, VM	GISeM, INIFAP, UACh	JORGE CADENA IÑIGUEZ	GISeM-COLPOS			3	Enero	2007	MÉXICO	Chiapas	Tuxtla Chico	Talismán	14	57	0	92	15	0	320				Campo	Silvestre		No		Sin riesgo				X			Ambas		Recalcitrante		Chayote de ratón
115	Cucurbitaceae	Sechium	edule	(Jacq.) Swartz	No	nigrum levis	17276	378-07	Cadena-Iñiguez, J; Avendaño-Arrazate C., Cisneros-Solano, VM	GISeM, INIFAP, UACh	JORGE CADENA IÑIGUEZ	GISeM-COLPOS			3	Enero	2007	MÉXICO	Chiapas	Ixtapa	Ixtapa	16	48	0	92	54	0	1120				Huerta	Cultivado		No		Sin riesgo				X			Ambas		Recalcitrante		castilla negro
116	Cucurbitaceae	Sechium	edule	(Jacq.) Swartz	No	nigrum xalapensis	17277	379-07	Cadena-Iñiguez, J; Avendaño-Arrazate C., Cisneros-Solano, VM	GISeM, INIFAP, UACh	JORGE CADENA IÑIGUEZ	GISeM-COLPOS			3	Enero	2007	MÉXICO	Chiapas	Ixtapa	Ixtapa	16	48	0	92	54	0	1120				Huerta	Cultivado		No		Sin riesgo				X			Ambas		Recalcitrante		negro xalapa
117	Cucurbitaceae	Sechium	edule	(Jacq.) Swartz	No	amarus silvestrys	17278	380-07	Cadena-Iñiguez, J; Avendaño-Arrazate C., Cisneros-Solano, VM	GISeM, INIFAP, UACh	JORGE CADENA IÑIGUEZ	GISeM-COLPOS			17	Enero	2007	MÉXICO	Veracruz	Ixtaczoquitlan	Tecolayo	18	48	0	97	1	0	1020				Campo	Silvestre		No		Sin riesgo				X			Ambas		Recalcitrante		chayote amargo
118	Cucurbitaceae	Sechium	edule	(Jacq.) Swartz	No	virens levis	17279	381-07	Cadena-Iñiguez, J; Avendaño-Arrazate C., Cisneros-Solano, VM	GISeM, INIFAP, UACh	JORGE CADENA IÑIGUEZ	GISeM-COLPOS			17	Enero	2007	MÉXICO	Veracruz	Capoluca	Toma de Agua	18	48	10	97	1	35	800				Huerta	Cultivado		No		Sin riesgo				X			Ambas		Recalcitrante		verde liso
119	Cucurbitaceae	Sechium	edule	(Jacq.) Swartz	No	virens levis	17280	382-07	Cadena-Iñiguez, J; Avendaño-Arrazate C., Cisneros-Solano, VM	GISeM, INIFAP, UACh	JORGE CADENA IÑIGUEZ	GISeM-COLPOS			17	Enero	2007	MÉXICO	Veracruz	Ixtaczoquitlan	Campo Grande	18	49	25	97	0	50	780				Huerta	Cultivado		No		Sin riesgo				X			Ambas		Recalcitrante		verde liso
120	Cucurbitaceae	Sechium	edule	(Jacq.) Swartz	No	virens levis	17281	383-07	Cadena-Iñiguez, J; Avendaño-Arrazate C., Cisneros-Solano, VM	GISeM, INIFAP, UACh	JORGE CADENA IÑIGUEZ	GISeM-COLPOS			17	Enero	2007	MEXICO	Veracruz	Ixtaczoquitlan	Campo Grande	18	49	25	97	0	50	780				Huerta	Cultivado		No		Sin riesgo				X			Ambas		Recalcitrante		verde liso
121	Cucurbitaceae	Sechium	edule	(Jacq.) Swartz	No	virens levis	17282	384-07	Cadena-Iñiguez, J; Avendaño-Arrazate C., Cisneros-Solano, VM	GISeM, INIFAP, UACh	JORGE CADENA IÑIGUEZ	GISeM-COLPOS			17	Enero	2007	COSTA RICA	Cártago	UJARRAS	Finca Bonilla	19	52	0	83	55	0	1435				Huerta	Cultivado		No		Sin riesgo				X			Ambas		Recalcitrante		verde liso
122	Cucurbitaceae	Sechium	chinantlense	Lira & Chiang	No	Sechium chinantlense	17283	385-07	Cadena-Iñiguez, J; Avendaño-Arrazate C., Cisneros-Solano, VM	GISeM, INIFAP, UACh	JORGE CADENA IÑIGUEZ	GISeM-COLPOS			17	Enero	2007	MÉXICO	Oaxaca	Valle nacional	Loma del Cármen	18	6	0	96	7	0	57				Campo	Silvestre		No		Sin riesgo				X			Ambas		Recalcitrante		Chayote de monte
123	Cucurbitaceae	Sechium	chinantlense	Lira & Chiang	No	Sechium chinantlense	17284	386-07	Cadena-Iñiguez, J; Avendaño-Arrazate C., Cisneros-Solano, VM	GISeM, INIFAP, UACh	JORGE CADENA IÑIGUEZ	GISeM-COLPOS			17	Enero	2007	MÉXICO	Oaxaca	Valle nacional	Loma del Cármen	18	6	0	96	7	0	57				Campo	Silvestre		No		Sin riesgo				X			Ambas		Recalcitrante		Chayote de monte
124	Cucurbitaceae	Sechium	edule	(Jacq.) Swartz	No	Híbrido H-387	17285	387-07	No Disponible	BANGESe-CRUO-UACh	JORGE CADENA IÑIGUEZ	GISeM-COLPOS			17	Enero	2007	MÉXICO	Veracruz	Huatusco	Huatusco	19	9	0	95	58	0	1300				Campo	Silvestre		No		Sin riesgo				X			Ambas		Recalcitrante		Amargo
125	Cucurbitaceae	Sechium	edule	(Jacq.) Swartz	No	nigrum xalapensis	17286	388-07	Cadena-Iñiguez, J; Avendaño-Arrazate C., Cisneros-Solano, VM	GISeM, INIFAP, UACh	JORGE CADENA IÑIGUEZ	GISeM-COLPOS			17	Enero	2007	COSTA RICA	Cártago	UJARRAS	Finca Bonilla	19	52	0	83	55	0	1435				Huerta	Cultivado		No		Sin riesgo				X			Ambas		Recalcitrante		negro xalapa
126	Cucurbitaceae	Sechium	edule	(Jacq.) Swartz	No	nigrum spinosum	17287	389-07	Cadena-Iñiguez, J; Avendaño-Arrazate C., Cisneros-Solano, VM	GISeM, INIFAP, UACh	JORGE CADENA IÑIGUEZ	GISeM-COLPOS			17	Enero	2007	MÉXICO	Michoacán	Morelia	Morelia	19	30	0	101	0	0	1926				Casa	Semidomesticada		No		Sin riesgo				X			Ambas		Recalcitrante		Espinudo
127	Cucurbitaceae	Sechium	chinantlense	Lira & Chiang	No	Sechium chinantlense	17288	390-07	Cadena-Iñiguez, J; Avendaño-Arrazate C., Cisneros-Solano, VM	GISeM, INIFAP, UACh	JORGE CADENA IÑIGUEZ	GISeM-COLPOS			17	Enero	2007	MÉXICO	Oaxaca	Valle Nacional	Lomas de Santa Fé	18	6	0	96	7	0	68				Campo	Silvestre		No		Sin riesgo				X			Ambas		Recalcitrante		Chayote de monte
128	Cucurbitaceae	Sechium	edule	(Jacq.) Swartz	No	nigrum maxima	17289	391-07	Cadena-Iñiguez, J; Avendaño-Arrazate C., Cisneros-Solano, VM	GISeM, INIFAP, UACh	JORGE CADENA IÑIGUEZ	GISeM-COLPOS			17	Enero	2007	MÉXICO	Oaxaca	Valle Nacional	Lomas de Santa Fé	18	6	0	96	7	0	71				Casa	Semidomesticada		No		Sin riesgo				X			Ambas		Recalcitrante		Caldero
129	Cucurbitaceae	Sechium	edule	(Jacq.) Swartz	No	nigrum levis	17290	392-07	Cadena-Iñiguez, J; Avendaño-Arrazate C., Cisneros-Solano, VM	GISeM, INIFAP, UACh	JORGE CADENA IÑIGUEZ	GISeM-COLPOS			22	Mayo	2007	MÉXICO	Chiapas	San Cristobal de las Casas	S. Cristobal de las Casas	16	44	0	92	38	0	2113				Casa	Semidomesticada		No		Sin riesgo				X			Ambas		Recalcitrante		castilla negro
130	Cucurbitaceae	Sechium	edule	(Jacq.) Swartz	No	nigrum conus	17291	393-07	Cadena-Iñiguez, J; Avendaño-Arrazate C., Cisneros-Solano, VM	GISeM, INIFAP, UACh	JORGE CADENA IÑIGUEZ	GISeM-COLPOS			22	Mayo	2007	MÉXICO	Chiapas	Yajalón	Yajalón	17	10	0	92	20	0	880					Silvestre		No		Sin riesgo				X			Ambas		Recalcitrante		Mexicano
131	Cucurbitaceae	Sechium	edule	(Jacq.) Swartz	No	virens levis	17292	394-07	Cadena-Iñiguez, J; Avendaño-Arrazate C., Cisneros-Solano, VM	GISeM, INIFAP, UACh	JORGE CADENA IÑIGUEZ	GISeM-COLPOS			22	Mayo	2007	MÉXICO	Puebla	Tlacotepec	Villa del Río	18	14	0	96	55	0	2180					Silvestre		No		Sin riesgo				X			Ambas		Recalcitrante		verde liso
132	Cucurbitaceae	Sechium	edule	(Jacq.) Swartz	No	albus levis	17293	395-07	Cadena-Iñiguez, J; Avendaño-Arrazate C., Cisneros-Solano, VM	GISeM, INIFAP, UACh	JORGE CADENA IÑIGUEZ	GISeM-COLPOS			22	Mayo	2007	MÉXICO	Veracruz	Amatlán	Paraje Nuevo	18	51	0	96	55	0	720					Silvestre		No		Sin riesgo				X			Ambas		Recalcitrante		chayote güero
133	Cucurbitaceae	Sechium	edule	(Jacq.) Swartz	No	nigrum minor	17294	396-08	Cadena-Iñiguez, J; Avendaño-Arrazate C., Cisneros-Solano, VM	GISeM, INIFAP, UACh	JORGE CADENA IÑIGUEZ	GISeM-COLPOS			10	Abril	2008	MÉXICO	Puebla	Teziutlán	Crucero Jalacingo	19	49	0	97	21	0	1920					Silvestre		No		Sin riesgo				X			Ambas		Recalcitrante		chayotito
134	Cucurbitaceae	Sechium	edule	(Jacq.) Swartz	No	nigrum minor	17295	397-08	Cadena-Iñiguez, J; Avendaño-Arrazate C., Cisneros-Solano, VM	GISeM, INIFAP, UACh	JORGE CADENA IÑIGUEZ	GISeM-COLPOS			10	Abril	2008	MÉXICO	Puebla	Teziutlán	Crucero Jalacingo	19	49	0	97	21	0	1920					Silvestre		No		Sin riesgo				X			Ambas		Recalcitrante		chayotito
135	Cucurbitaceae	Sechium	chinantlense	Lira & Chiang	No	Sechium chinantlense	17296	386-09	Cadena-Iñiguez, J; Olguín-Hernández, G.	GISeM	JORGE CADENA IÑIGUEZ	GISeM-COLPOS			5	mayo	2008	MÉXICO	Oaxaca	Valle nacional	Loma del Cármen	18	6	0	96	7	0	57				Campo	Silvestre		No		Sin riesgo				X			Ambas		Recalcitrante		Chayote de monte
136	Cucurbitaceae	Sechium	edule	(Jacq.) Swartz	No	Híbrido H-387	17297	387-09	Cadena-Iñiguez, J; Cisneros-Solano, VM.	INIFAP, UACh	JORGE CADENA IÑIGUEZ	GISeM-COLPOS			7	mayo	2008	MÉXICO	Veracruz	Huatusco	Huatusco	19	9	0	95	58	0	1300				Huerta	Cultivado		No		Sin riesgo				X			Ambas		Recalcitrante		Amargo
137	Cucurbitaceae	Sechium	compositum	(Donn. Sm.)C. Jeffrey	No	Sechium compositum	17298	401-08	Cadena-Iñiguez, J.	GISeM	JORGE CADENA IÑIGUEZ	GISeM-COLPOS			15	Diciembre	2009	MÉXICO	Chiapas	Tapachula	Mal Paso	14	53	0	92	16	0	179				Campo	Silvestre		No		Sin riesgo				X			Ambas		Recalcitrante		Chayote de ratón
138	Cucurbitaceae	Sechium	edule	(Jacq.) Swartz	No	virens levis	17299	402-09	Cadena-Iñiguez, J., Campos-Rojas, E.	GISeM	JORGE CADENA IÑIGUEZ	GISeM-COLPOS			25	Junio	2009	MÉXICO	SLP	Santa María del Río	Cañada de Yáñez	21	48	0	100	44	0	1710				Huerta	Cultivado		No		Sin riesgo				X			Ambas		Recalcitrante		Verde liso
139	Cucurbitaceae	Sechium	edule	(Jacq.) Swartz	No	virens levis	17300	403-09	Cadena-Iñiguez, J., Campos-Rojas, E.	GISeM	JORGE CADENA IÑIGUEZ	GISeM-COLPOS			15	Diciembre	2009	MÉXICO	SLP	Santa María del Río	Cañada de Yáñez	21	48	0	100	44	0	1710				Huerta	Cultivado		No		Sin riesgo				X			Ambas		Recalcitrante		Verde liso
140	Cucurbitaceae	Sechium	edule	(Jacq.) Swartz	No	virens levis	17301	404-09	Cadena-Iñiguez, J; Olguín-Hernández, G.	GISeM	JORGE CADENA IÑIGUEZ	GISeM-COLPOS			15	Diciembre	2009	MÉXICO	Veracruz	Amatlán de los Reyes	Cañada Blanca	18	51	0	96	55	0	862				Huerta	Cultivado		No		Sin riesgo				X			Ambas		Recalcitrante		Verde liso
141	Cucurbitaceae	Sechium	compositum	(Donn. Sm.)C. Jeffrey	No	Sechium compositum	17302	405-09	Cadena-Iñiguez, J., Campos-Rojas, E.	GISeM	JORGE CADENA IÑIGUEZ	GISeM-COLPOS			26	Diciembre	2009	MÉXICO	Chiapas	Tapachula	Mal Paso	17	11	60	93	35	60	200				Campo	Silvestre		No		Sin riesgo				X			Ambas		Recalcitrante		Chayote de ratón
142	Cucurbitaceae	Sechium	compositum	(Donn. Sm.)C. Jeffrey	No	Sechium compositum	17303	406-09	Cadena-Iñiguez, J., Campos-Rojas, E.	GISeM	JORGE CADENA IÑIGUEZ	GISeM-COLPOS			26	Diciembre	2009	MÉXICO	Chiapas	Tuxtla Chico	El Chical	14	56	20	92	10	5	370				Campo	Silvestre		No		Sin riesgo				X			Ambas		Recalcitrante		Chayote de ratón
143	Cucurbitaceae	Sechium	edule	(Jacq.) Swartz	No	nigrum xalapensis	17304	407-09	Cadena-Iñiguez, J., Campos-Rojas, E.	GISeM	JORGE CADENA IÑIGUEZ	GISeM-COLPOS			26	Diciembre	2009	Guatemala	San Marcos	San Pedro Suchitepeques	San Pedro Suchitepeques	14	31	60	91	20	0	1155				Casa	Semidomesticada		No		Sin riesgo				X			Ambas		Recalcitrante		Güisquil
144	Cucurbitaceae	Sechium	edule	(Jacq.) Swartz	No	nigrum xalapensis	17305	407-09	Cadena-Iñiguez, J., Campos-Rojas, E.	GISeM	JORGE CADENA IÑIGUEZ	GISeM-COLPOS			26	Diciembre	2009	Guatemala	San Marcos	San Pedro Suchitepeques	San Pedro Suchitepeques	14	31	60	91	20	0	1155				Casa	Semidomesticada		No		Sin riesgo				X			Ambas		Recalcitrante		Güisquil
145	Cucurbitaceae	Sechium	edule	(Jacq.) Swartz	No	albus dulcis	17306	409-09	Cadena-Iñiguez, J., Campos-Rojas, E.	GISeM	JORGE CADENA IÑIGUEZ	GISeM-COLPOS			26	Diciembre	2009	MÉXICO	Unión Juárez	Uníón Juárez	Unión Juárez	15	6	0	92	4	50	1.3				Casa	Semidomesticada		No		Sin riesgo				X			Ambas		Recalcitrante		Perulero
146	Cucurbitaceae	Sechium	edule	(Jacq.) Swartz	No	nigrum spinosum	17307	410-09	Cadena-Iñiguez, J., Campos-Rojas, E.	GISeM	JORGE CADENA IÑIGUEZ	GISeM-COLPOS			26	Diciembre	2009	MÉXICO	Tabasco	Teapa	Nicolas Bravo	17	32	0	92	57	0	50				Casa	Semidomesticada		No		Sin riesgo				X			Ambas		Recalcitrante		Chayote
147	Cucurbitaceae	Sechium	edule	(Jacq.) Swartz	No	nigrum spinosum	17308	411-09	Cadena-Iñiguez, J., Campos-Rojas, E.	GISeM	JORGE CADENA IÑIGUEZ	GISeM-COLPOS			26	Diciembre	2009	MÉXICO	Tabasco	Teapa	Mariano Pedrero	17	38	0	92	37	2	50				Casa	Semidomesticada		No		Sin riesgo				X			Ambas		Recalcitrante		Chayote
148	Cucurbitaceae	Sechium	edule	(Jacq.) Swartz	No	nigrum spinosum	17309	412-09	Cadena-Iñiguez, J., Campos-Rojas, E.	GISeM	JORGE CADENA IÑIGUEZ	GISeM-COLPOS			8	Enero	2010	MÉXICO	Estado de México	Texcoco	La Purificación	19	30	0	98	53	0	2250				Casa	Semidomesticada		No		Sin riesgo				X			Ambas		Recalcitrante		Chayote
149	Cucurbitaceae	Sechium	edule	(Jacq.) Swartz	No	nigrum spinosum	17310	413-09	Cadena-Iñiguez, J., Campos-Rojas, E.	GISeM	JORGE CADENA IÑIGUEZ	GISeM-COLPOS			8	Enero	2010	MÉXICO	Estado de México	Texcoco	La Resurrección	19	33	0	98	51	0	2250				Casa	Semidomesticada		No		Sin riesgo				X			Ambas		Recalcitrante		Chayote
150	Cucurbitaceae	Sechium	edule	(Jacq.) Swartz	No	nigrum spinosum	17311	414-09	Cadena-Iñiguez, J., Campos-Rojas, E.	GISeM	JORGE CADENA IÑIGUEZ	GISeM-COLPOS			8	Enero	2010	MÉXICO	Puebla	Huejotzingo	Huejotzingo	19	20	18	98	39	0	2.149				Huerta	Cultivado		No		Sin riesgo				X			Ambas		Recalcitrante		Chayote
151	Cucurbitaceae	Sechium	edule	(Jacq.) Swartz	No	nigrum spinosum	17312	415-09	Cadena-Iñiguez, J., Campos-Rojas, E.	GISeM	JORGE CADENA IÑIGUEZ	GISeM-COLPOS			8	Enero	2010	MÉXICO	Michoacán	Zitacuaro	Zitacuaro	19	26	0	100	22	0	1940					Silvestre		No		Sin riesgo				X			Ambas		Recalcitrante		Chayote
152	Cucurbitaceae	Sechium	edule	(Jacq.) Swartz	No	nigrum maxima	17313	416-09	Luis Gutiérrez Rodríguez		JORGE CADENA IÑIGUEZ	GISeM-COLPOS			8	Enero	2010	MÉXICO	Veracruz	Ixtaczoquitlán	Santa Rosa	18	51	0	97	4	0	1188				Casa	Semidomesticada		No		Sin riesgo				X			Ambas		Recalcitrante		Caldero
153	Cucurbitaceae	Sechium	mexicanum	Lira & Chiang	No	Sechium mexicanum	17314	417-09	Cadena-Iñiguez, J; Olguín-Hernández, G.	GISeM	JORGE CADENA IÑIGUEZ	GISeM-COLPOS			20	Noviembre	2009	MÉXICO	Queretaro	Landa de Matamoros	Landa de Matamoros	21	6	0	99	3	0	2720				Campo	Silvestre		No		Sin riesgo				X			Ambas		Recalcitrante		Chayotillo
154	Cucurbitaceae	Sechium	hintonii	(Jacq.) Swartz	No	Sechium hintonii	17315	418-09	Cadena-Iñiguez, J; Olguín-Hernández, G.	GISeM	JORGE CADENA IÑIGUEZ	GISeM-COLPOS			20	Noviembre	2009	MÉXICO	Queretaro	Landa de Matamoros	Cebadilla	21	27	0	99	22	0	2560				Campo	Silvestre		No		Sin riesgo				X			Ambas		Recalcitrante		Chayotillo
155	Cucurbitaceae	Sechium	edule	(Jacq.) Swartz	No	virens levis	17316	450--09	Limberg Fco. Juárez Hernández		JORGE CADENA IÑIGUEZ	GISeM-COLPOS			20	Noviembre	2009	MÉXICO	Oaxaca	san juan chicomezuchil	san juan chicomezuchil	17	17	0	96	30	0	1760				Casa	Semidomesticada		No		Sin riesgo				X			Ambas		Recalcitrante		Chayote
156	Cucurbitaceae	Sechium	edule	(Jacq.) Swartz	No	virens levis	17317	451-09	Limberg Fco. Juárez Hernández		JORGE CADENA IÑIGUEZ	GISeM-COLPOS			20	Noviembre	2009	MÉXICO	Oaxaca	san juan chicomezuchil	san juan chicomezuchil	17	17	0	96	30	0	1760				Casa	Semidomesticada		No		Sin riesgo				X			Ambas		Recalcitrante		Chayote
157	Cucurbitaceae	Sechium	edule	(Jacq.) Swartz	No	virens levis	17318	452-09	Limberg Fco. Juárez Hernández		JORGE CADENA IÑIGUEZ	GISeM-COLPOS			20	Noviembre	2009	MÉXICO	Oaxaca	san juan chicomezuchil	san juan chicomezuchil	17	17	0	96	30	0	1760				Casa	Semidomesticada		No		Sin riesgo				X			Ambas		Recalcitrante		Chayote
158	Cucurbitaceae	Sechium	edule	(Jacq.) Swartz	No	virens levis	17319	453-09	Limberg Fco. Juárez Hernández		JORGE CADENA IÑIGUEZ	GISeM-COLPOS			20	Noviembre	2009	MÉXICO	Oaxaca	san juan chicomezuchil	san juan chicomezuchil	17	17	0	96	30	0	1760				Casa	Semidomesticada		No		Sin riesgo				X			Ambas		Recalcitrante		Chayote
159	Cucurbitaceae	Sechium	edule	(Jacq.) Swartz	No	virens levis	17320	454-09	Limberg Fco. Juárez Hernández		JORGE CADENA IÑIGUEZ	GISeM-COLPOS			20	Noviembre	2009	MÉXICO	Oaxaca	san sebastian abasolo	san sebastian abasolo	17	0	0	96	35	0	1550				Casa	Semidomesticada		No		Sin riesgo				X			Ambas		Recalcitrante		Chayote
160	Cucurbitaceae	Sechium	edule	(Jacq.) Swartz	No	virens levis	17321	455-09	Limberg Fco. Juárez Hernández		JORGE CADENA IÑIGUEZ	GISeM-COLPOS			20	Noviembre	2009	MÉXICO	Oaxaca	san sebastian abasolo	san sebastian abasolo	17	0	0	96	35	0	1550				Casa	Semidomesticada		No		Sin riesgo				X			Ambas		Recalcitrante		Chayote
161	Cucurbitaceae	Sechium	edule	(Jacq.) Swartz	No	virens levis	17322	456-09	Limberg Fco. Juárez Hernández		JORGE CADENA IÑIGUEZ	GISeM-COLPOS			20	Noviembre	2009	MÉXICO	Oaxaca	san Bartolome Quialana	san Bartolome Quialana	16	54	0	96	30	0	1780				Casa	Semidomesticada		No		Sin riesgo				X			Ambas		Recalcitrante		Chayote
162	Cucurbitaceae	Sechium	edule	(Jacq.) Swartz	No	virens levis	17323	457-09	Limberg Fco. Juárez Hernández		JORGE CADENA IÑIGUEZ	GISeM-COLPOS			20	Noviembre	2009	MÉXICO	Oaxaca	san Bartolome Quialana	san Bartolome Quialana	16	54	0	96	30	0	1781				Casa	Semidomesticada		No		Sin riesgo				X			Ambas		Recalcitrante		Chayote
163	Cucurbitaceae	Sechium	edule	(Jacq.) Swartz	No	virens levis	17324	458-09	Limberg Fco. Juárez Hernández		JORGE CADENA IÑIGUEZ	GISeM-COLPOS			20	Noviembre	2009	MÉXICO	Oaxaca	san Bartolome Quialana	san Bartolome Quialana	16	54	0	96	30	0	1782				Casa	Semidomesticada		No		Sin riesgo				X			Ambas		Recalcitrante		Chayote
164	Cucurbitaceae	Sechium	edule	(Jacq.) Swartz	No	virens levis	17325	459-09	Limberg Fco. Juárez Hernández		JORGE CADENA IÑIGUEZ	GISeM-COLPOS			20	Noviembre	2009	MÉXICO	Oaxaca	san Bartolome Quialana	san Bartolome Quialana	16	54	0	96	30	0	1783				Casa	Semidomesticada		No		Sin riesgo				X			Ambas		Recalcitrante		Chayote
165	Cucurbitaceae	Sechium	edule	(Jacq.) Swartz	No	virens levis	17326	460-09	Limberg Fco. Juárez Hernández		JORGE CADENA IÑIGUEZ	GISeM-COLPOS			20	Noviembre	2009	MÉXICO	Oaxaca	san Bartolome Quialana	san Bartolome Quialana	16	54	0	96	30	0	1784				Casa	Semidomesticada		No		Sin riesgo				X			Ambas		Recalcitrante		Chayote
166	Cucurbitaceae	Sechium	edule	(Jacq.) Swartz	No	virens levis	17327	461-09	Limberg Fco. Juárez Hernández		JORGE CADENA IÑIGUEZ	GISeM-COLPOS			20	Noviembre	2009	MÉXICO	Oaxaca	san Bartolome Quialana	san Bartolome Quialana	16	54	0	96	30	0	1785				Casa	Semidomesticada		No		Sin riesgo				X			Ambas		Recalcitrante		Chayote
167	Cucurbitaceae	Sechium	edule	(Jacq.) Swartz	No	virens levis	17328	462-09	Limberg Fco. Juárez Hernández		JORGE CADENA IÑIGUEZ	GISeM-COLPOS			20	Noviembre	2009	MÉXICO	Oaxaca	san Bartolome Quialana	san Bartolome Quialana	16	54	0	96	30	0	1786				Casa	Semidomesticada		No		Sin riesgo				X			Ambas		Recalcitrante		Chayote
168	Cucurbitaceae	Sechium	edule	(Jacq.) Swartz	No	virens levis	17329	463-09	Limberg Fco. Juárez Hernández		JORGE CADENA IÑIGUEZ	GISeM-COLPOS			20	Noviembre	2009	MÉXICO	Oaxaca	san Bartolome Quialana	san Bartolome Quialana	16	54	0	96	30	0	1787				Casa	Semidomesticada		No		Sin riesgo				X			Ambas		Recalcitrante		Chayote
169	Cucurbitaceae	Sechium	edule	(Jacq.) Swartz	No	virens levis	17330	464-09	Limberg Fco. Juárez Hernández		JORGE CADENA IÑIGUEZ	GISeM-COLPOS			20	Noviembre	2009	MÉXICO	Oaxaca	san Bartolome Quialana	san Bartolome Quialana	16	54	0	96	30	0	1788				Casa	Semidomesticada		No		Sin riesgo				X			Ambas		Recalcitrante		Chayote
170	Cucurbitaceae	Sechium	edule	(Jacq.) Swartz	No	virens levis	17331	465-09	Limberg Fco. Juárez Hernández		JORGE CADENA IÑIGUEZ	GISeM-COLPOS			20	Noviembre	2009	MÉXICO	Oaxaca	san Bartolome Quialana	san Bartolome Quialana	16	54	0	96	30	0	1789				Casa	Semidomesticada		No		Sin riesgo				X			Ambas		Recalcitrante		Chayote
171	Cucurbitaceae	Sechium	edule	(Jacq.) Swartz	No	albus dulcis	17332	466-09	Luis Gutiérrez Rodríguez		JORGE CADENA IÑIGUEZ	GISeM-COLPOS			24	Noviembre	2009	MÉXICO	Veracruz	Ixtaczoquitlán	Campo Grande	18	51	0	97	4	0	1186				Casa	Semidomesticada		No		Sin riesgo				X			Ambas		Recalcitrante		Cambray
172	Cucurbitaceae	Sechium	edule	(Jacq.) Swartz	No	nigrum levis	17333	467-09	Luis Gutiérrez Rodríguez		JORGE CADENA IÑIGUEZ	GISeM-COLPOS			24	Noviembre	2009	MÉXICO	Veracruz	Ixtaczoquitlán	Campo Grande	18	51	0	97	4	0	1187				Casa	Semidomesticada		No		Sin riesgo				X			Ambas		Recalcitrante		negrito
173	Cucurbitaceae	Sechium	edule	(Jacq.) Swartz	No	virens levis	17334	501-09	Limberg Fco. Juárez Hernández		JORGE CADENA IÑIGUEZ	GISeM-COLPOS			26	Noviembre	2009	MÉXICO	Oaxaca	cuilapan	Cuilapan	16	59	0	96	47	0	1560				Casa	Semidomesticada		No		Sin riesgo				X			Ambas		Recalcitrante		verde liso
174	Cucurbitaceae	Sechium	edule	(Jacq.) Swartz	No	nigrum spinosum	17335	502-09	Limberg Fco. Juárez Hernández		JORGE CADENA IÑIGUEZ	GISeM-COLPOS			26	Noviembre	2009	MÉXICO	Oaxaca	cuilapan	Tiracos	16	59	0	96	47	0	1560				Casa	Semidomesticada		No		Sin riesgo				X			Ambas		Recalcitrante		verde espinoso
175	Cucurbitaceae	Sechium	edule	(Jacq.) Swartz	No	virens levis	17336	503-09	Limberg Fco. Juárez Hernández		JORGE CADENA IÑIGUEZ	GISeM-COLPOS			26	Noviembre	2009	MÉXICO	Oaxaca	cuilapan	Cuilapan	16	59	0	96	47	0	1560				Casa	Semidomesticada		No		Sin riesgo				X			Ambas		Recalcitrante		monjita verde liso
176	Cucurbitaceae	Sechium	edule	(Jacq.) Swartz	No	nigrum spinosum	17337	504-09	Limberg Fco. Juárez Hernández		JORGE CADENA IÑIGUEZ	GISeM-COLPOS			26	Noviembre	2009	MÉXICO	Oaxaca	cuilapan	Cuilapan	16	59	0	96	47	0	1560				Casa	Semidomesticada		No		Sin riesgo				X			Ambas		Recalcitrante		chayote espinoso
177	Cucurbitaceae	Sechium	edule	(Jacq.) Swartz	No	nigrum spinosum	17338	505-09	Limberg Fco. Juárez Hernández		JORGE CADENA IÑIGUEZ	GISeM-COLPOS			26	Noviembre	2009	MÉXICO	Oaxaca	santa cruz xoxocotlan	Animas trujano	17	2	0	96	44	0	1530				Casa	Semidomesticada		No		Sin riesgo				X			Ambas		Recalcitrante		chayote espinoso
178	Cucurbitaceae	Sechium	edule	(Jacq.) Swartz	No	nigrum spinosum	17339	506-09	Limberg Fco. Juárez Hernández		JORGE CADENA IÑIGUEZ	GISeM-COLPOS			26	Noviembre	2009	MÉXICO	Oaxaca	santa cruz xoxocotlan	Arrazola	17	2	0	96	44	0	1620				Casa	Semidomesticada		No		Sin riesgo				X			Ambas		Recalcitrante		chayote poco espinoso
179	Cucurbitaceae	Sechium	edule	(Jacq.) Swartz	No	virens levis	17340	507-09	Limberg Fco. Juárez Hernández		JORGE CADENA IÑIGUEZ	GISeM-COLPOS			26	Noviembre	2009	MÉXICO	Oaxaca	zimatlan	Ayoquesco	16	52	0	96	47	0	1500				Casa	Semidomesticada		No		Sin riesgo				X			Ambas		Recalcitrante		verde liso
180	Cucurbitaceae	Sechium	edule	(Jacq.) Swartz	No	virens levis	17341	508-09	Limberg Fco. Juárez Hernández		JORGE CADENA IÑIGUEZ	GISeM-COLPOS			26	Noviembre	2009	MÉXICO	Oaxaca	zimatlan	santa catarina quiane	16	53	0	96	44	0	1510				Casa	Semidomesticada		No		Sin riesgo				X			Ambas		Recalcitrante		verde liso
181	Cucurbitaceae	Sechium	edule	(Jacq.) Swartz	No	virens levis	17342	509-09	Limberg Fco. Juárez Hernández		JORGE CADENA IÑIGUEZ	GISeM-COLPOS			26	Noviembre	2009	MÉXICO	Oaxaca	zimatlan	santa catarina quiane	16	53	0	96	44	0	1510				Casa	Semidomesticada		No		Sin riesgo				X			Ambas		Recalcitrante		verde liso
182	Cucurbitaceae	Sechium	edule	(Jacq.) Swartz	No	virens levis	17343	510-09	Limberg Fco. Juárez Hernández		JORGE CADENA IÑIGUEZ	GISeM-COLPOS			26	Noviembre	2009	MÉXICO	Oaxaca	zimatlan	santa catarina quiane	16	53	0	96	44	0	1510				Casa	Semidomesticada		No		Sin riesgo				X			Ambas		Recalcitrante		verde liso
183	Cucurbitaceae	Sechium	edule	(Jacq.) Swartz	No	nigrum spinosum	17344	511-09	Limberg Fco. Juárez Hernández		JORGE CADENA IÑIGUEZ	GISeM-COLPOS			26	Noviembre	2009	MÉXICO	Oaxaca	zimatlan	santa catarina quiane	16	53	0	96	44	0	1510				Casa	Semidomesticada		No		Sin riesgo				X			Ambas		Recalcitrante		verde espinoso
184	Cucurbitaceae	Sechium	edule	(Jacq.) Swartz	No	virens levis	17345	512-09	Limberg Fco. Juárez Hernández		JORGE CADENA IÑIGUEZ	GISeM-COLPOS			26	Noviembre	2009	MÉXICO	Oaxaca	zimatlan	santa catarina quiane	16	53	0	96	44	0	1510				Casa	Semidomesticada		No		Sin riesgo				X			Ambas		Recalcitrante		verde liso
185	Cucurbitaceae	Sechium	edule	(Jacq.) Swartz	No	nigrum conus	17346	513-09	Limberg Fco. Juárez Hernández		JORGE CADENA IÑIGUEZ	GISeM-COLPOS			26	Noviembre	2009	MÉXICO	Oaxaca	zimatlan	santa catarina quiane	16	53	0	96	44	0	1510				Casa	Semidomesticada		No		Sin riesgo				X			Ambas		Recalcitrante		papiya
186	Cucurbitaceae	Sechium	edule	(Jacq.) Swartz	No	virens levis	17347	514-09	Limberg Fco. Juárez Hernández		JORGE CADENA IÑIGUEZ	GISeM-COLPOS			26	Noviembre	2009	MÉXICO	Oaxaca	tlacolula	san Bartolome Quialana	16	54	0	96	30	0	1780				Casa	Semidomesticada		No		Sin riesgo				X			Ambas		Recalcitrante		verde liso
187	Cucurbitaceae	Sechium	edule	(Jacq.) Swartz	No	virens levis	17348	515-09	Limberg Fco. Juárez Hernández		JORGE CADENA IÑIGUEZ	GISeM-COLPOS			26	Noviembre	2009	MÉXICO	Oaxaca	tlacolula	san Bartolome Quialana	16	54	0	96	30	0	1780				Casa	Semidomesticada		No		Sin riesgo				X			Ambas		Recalcitrante		verde liso
188	Cucurbitaceae	Sechium	edule	(Jacq.) Swartz	No	virens levis	17349	516-09	Limberg Fco. Juárez Hernández		JORGE CADENA IÑIGUEZ	GISeM-COLPOS			26	Noviembre	2009	MÉXICO	Oaxaca	tlacolula	San Sebastian Abasolo	17	0	0	96	35	0	1550				Casa	Semidomesticada		No		Sin riesgo				X			Ambas		Recalcitrante		verde liso
189	Cucurbitaceae	Sechium	edule	(Jacq.) Swartz	No	nigrum spinosum	17350	517-09	Limberg Fco. Juárez Hernández		JORGE CADENA IÑIGUEZ	GISeM-COLPOS			26	Noviembre	2009	MÉXICO	Oaxaca	tlacolula	San Bartolome Quialana	16	54	0	96	30	0	1780				Casa	Semidomesticada		No		Sin riesgo				X			Ambas		Recalcitrante		verde espinoso
190	Cucurbitaceae	Sechium	edule	(Jacq.) Swartz	No	nigrum spinosum	17351	518-09	Limberg Fco. Juárez Hernández		JORGE CADENA IÑIGUEZ	GISeM-COLPOS			26	Noviembre	2009	MÉXICO	Oaxaca	tlacolula	San Bartolome Quialana	16	54	0	96	30	0	1780				Casa	Semidomesticada		No		Sin riesgo				X			Ambas		Recalcitrante		verde espinoso
191	Cucurbitaceae	Sechium	edule	(Jacq.) Swartz	No	virens levis	17352	519-09	Limberg Fco. Juárez Hernández		JORGE CADENA IÑIGUEZ	GISeM-COLPOS			26	Noviembre	2009	MÉXICO	Oaxaca	tlacolula	San Bartolome Quialana	16	54	0	96	30	0	1780				Casa	Semidomesticada		No		Sin riesgo				X			Ambas		Recalcitrante		verde liso
192	Cucurbitaceae	Sechium	edule	(Jacq.) Swartz	No	nigrum spinosum	17353	520-09	Limberg Fco. Juárez Hernández		JORGE CADENA IÑIGUEZ	GISeM-COLPOS			26	Noviembre	2009	MÉXICO	Oaxaca	tlacolula	San Bartolome Quialana	16	54	0	96	30	0	1780				Casa	Semidomesticada		No		Sin riesgo				X			Ambas		Recalcitrante		verde espinoso
193	Cucurbitaceae	Sechium	edule	(Jacq.) Swartz	No	virens levis	17354	521-09	Limberg Fco. Juárez Hernández		JORGE CADENA IÑIGUEZ	GISeM-COLPOS			26	Noviembre	2009	MÉXICO	Oaxaca	tlacolula	San Bartolome Quialana	16	54	0	96	30	0	1780				Casa	Semidomesticada		No		Sin riesgo				X			Ambas		Recalcitrante		verde liso
194	Cucurbitaceae	Sechium	edule	(Jacq.) Swartz	No	virens levis	17355	501-09	Limberg Fco. Juárez Hernández		JORGE CADENA IÑIGUEZ	GISeM-COLPOS			26	Noviembre	2009	MÉXICO	Oaxaca	santa cruz xoxocotlan	Cuilapan	16	59	0	96	47	0	1560				Casa	Semidomesticada		No		Sin riesgo				X			Ambas		Recalcitrante		verde liso
195	Cucurbitaceae	Sechium	edule	(Jacq.) Swartz	No	nigrum spinosum	17356	502-09	Limberg Fco. Juárez Hernández		JORGE CADENA IÑIGUEZ	GISeM-COLPOS			26	Noviembre	2009	MÉXICO	Oaxaca	cuilapan	Tiracos	16	59	0	96	47	0	1560				Casa	Semidomesticada		No		Sin riesgo				X			Ambas		Recalcitrante		verde espinoso
196	Cucurbitaceae	Sechium	edule	(Jacq.) Swartz	No	virens levis	17357	503-09	Limberg Fco. Juárez Hernández		JORGE CADENA IÑIGUEZ	GISeM-COLPOS			26	Noviembre	2009	MÉXICO	Oaxaca	santa cruz xoxocotlan	Cuilapan	16	59	0	96	47	0	1560				Casa	Semidomesticada		No		Sin riesgo				X			Ambas		Recalcitrante		monjita verde liso
197	Cucurbitaceae	Sechium	edule	(Jacq.) Swartz	No	nigrum spinosum	17358	504-09	Limberg Fco. Juárez Hernández		JORGE CADENA IÑIGUEZ	GISeM-COLPOS			26	Noviembre	2009	MÉXICO	Oaxaca	santa cruz xoxocotlan	Cuilapan	16	59	0	96	47	0	1560				Casa	Semidomesticada		No		Sin riesgo				X			Ambas		Recalcitrante		chayote espinoso
198	Cucurbitaceae	Sechium	edule	(Jacq.) Swartz	No	nigrum spinosum	17359	505-09	Limberg Fco. Juárez Hernández		JORGE CADENA IÑIGUEZ	GISeM-COLPOS			26	Noviembre	2009	MÉXICO	Oaxaca	santa cruz xoxocotlan	Animas trujano	16	59	0	96	43	0	1520				Casa	Semidomesticada		No		Sin riesgo				X			Ambas		Recalcitrante		chayote espinoso
199	Cucurbitaceae	Sechium	edule	(Jacq.) Swartz	No	nigrum spinosum	17360	506-09	Limberg Fco. Juárez Hernández		JORGE CADENA IÑIGUEZ	GISeM-COLPOS			26	Noviembre	2009	MÉXICO	Oaxaca	santa cruz xoxocotlan	Arrazola	17	2	0	96	44	0	1620				Casa	Semidomesticada		No		Sin riesgo				X			Ambas		Recalcitrante		chayote poco espinoso
200	Cucurbitaceae	Sechium	edule	(Jacq.) Swartz	No	virens levis	17361	507-09	Limberg Fco. Juárez Hernández		JORGE CADENA IÑIGUEZ	GISeM-COLPOS			26	Noviembre	2009	MÉXICO	Oaxaca	zimatlan	Ayoquesco	17	53	0	96	44	0	1530				Casa	Semidomesticada		No		Sin riesgo				X			Ambas		Recalcitrante		verde liso
201	Cucurbitaceae	Sechium	edule	(Jacq.) Swartz	No	virens levis	17362	508-09	Limberg Fco. Juárez Hernández		JORGE CADENA IÑIGUEZ	GISeM-COLPOS			26	Noviembre	2009	MÉXICO	Oaxaca	zimatlan	santa catarina quiane	16	53	0	96	44	0	1510				Casa	Semidomesticada		No		Sin riesgo				X			Ambas		Recalcitrante		verde liso
202	Cucurbitaceae	Sechium	edule	(Jacq.) Swartz	No	virens levis	17363	509-09	Limberg Fco. Juárez Hernández		JORGE CADENA IÑIGUEZ	GISeM-COLPOS			26	Noviembre	2009	MÉXICO	Oaxaca	zimatlan	santa catarina quiane	16	53	0	96	44	0	1511				Casa	Semidomesticada		No		Sin riesgo				X			Ambas		Recalcitrante		verde liso
203	Cucurbitaceae	Sechium	edule	(Jacq.) Swartz	No	virens levis	17364	510-09	Limberg Fco. Juárez Hernández		JORGE CADENA IÑIGUEZ	GISeM-COLPOS			26	Noviembre	2009	MÉXICO	Oaxaca	zimatlan	santa catarina quiane	16	53	0	96	44	0	1512				Casa	Semidomesticada		No		Sin riesgo				X			Ambas		Recalcitrante		verde liso
204	Cucurbitaceae	Sechium	edule	(Jacq.) Swartz	No	nigrum spinosum	17365	511-09	Limberg Fco. Juárez Hernández		JORGE CADENA IÑIGUEZ	GISeM-COLPOS			26	Noviembre	2009	MÉXICO	Oaxaca	zimatlan	santa catarina quiane	16	53	0	96	44	0	1513				Casa	Semidomesticada		No		Sin riesgo				X			Ambas		Recalcitrante		verde espinoso
205	Cucurbitaceae	Sechium	edule	(Jacq.) Swartz	No	virens levis	17366	512-09	Limberg Fco. Juárez Hernández		JORGE CADENA IÑIGUEZ	GISeM-COLPOS			26	Noviembre	2009	MÉXICO	Oaxaca	zimatlan	santa catarina quiane	16	53	0	96	44	0	1514				Casa	Semidomesticada		No		Sin riesgo				X			Ambas		Recalcitrante		verde liso
206	Cucurbitaceae	Sechium	edule	(Jacq.) Swartz	No	nigrum spinosum	17367	513-09	Limberg Fco. Juárez Hernández		JORGE CADENA IÑIGUEZ	GISeM-COLPOS			26	Noviembre	2009	MÉXICO	Oaxaca	zimatlan	santa catarina quiane	16	53	0	96	44	0	1515				Casa	Semidomesticada		No		Sin riesgo				X			Ambas		Recalcitrante		papiya
207	Cucurbitaceae	Sechium	edule	(Jacq.) Swartz	No	virens levis	17368	514-09	Limberg Fco. Juárez Hernández		JORGE CADENA IÑIGUEZ	GISeM-COLPOS			26	Noviembre	2009	MÉXICO	Oaxaca	tlacolula	san Bartolome Quialana	16	54	0	96	30	0	1780				Casa	Semidomesticada		No		Sin riesgo				X			Ambas		Recalcitrante		verde liso
208	Cucurbitaceae	Sechium	edule	(Jacq.) Swartz	No	virens levis	17369	515-09	Limberg Fco. Juárez Hernández		JORGE CADENA IÑIGUEZ	GISeM-COLPOS			26	Noviembre	2009	MÉXICO	Oaxaca	tlacolula	san Bartolome Quialana	16	54	0	96	30	0	1781				Casa	Semidomesticada		No		Sin riesgo				X			Ambas		Recalcitrante		verde liso
209	Cucurbitaceae	Sechium	edule	(Jacq.) Swartz	No	virens levis	17370	516-09	Limberg Fco. Juárez Hernández		JORGE CADENA IÑIGUEZ	GISeM-COLPOS			26	Noviembre	2009	MÉXICO	Oaxaca	tlacolula	San Sebastian Abasolo	16	54	0	96	30	0	1782				Casa	Semidomesticada		No		Sin riesgo				X			Ambas		Recalcitrante		verde liso
210	Cucurbitaceae	Sechium	edule	(Jacq.) Swartz	No	nigrum spinosum	17371	517-09	Limberg Fco. Juárez Hernández		JORGE CADENA IÑIGUEZ	GISeM-COLPOS			26	Noviembre	2009	MÉXICO	Oaxaca	tlacolula	San Bartolome Quialana	16	54	0	96	30	0	1783				Casa	Semidomesticada		No		Sin riesgo				X			Ambas		Recalcitrante		verde espinoso
211	Cucurbitaceae	Sechium	edule	(Jacq.) Swartz	No	nigrum spinosum	17372	518-09	Limberg Fco. Juárez Hernández		JORGE CADENA IÑIGUEZ	GISeM-COLPOS			26	Noviembre	2009	MÉXICO	Oaxaca	tlacolula	San Bartolome Quialana	16	54	0	96	30	0	1784				Casa	Semidomesticada		No		Sin riesgo				X			Ambas		Recalcitrante		verde espinoso
212	Cucurbitaceae	Sechium	edule	(Jacq.) Swartz	No	virens levis	17373	519-09	Limberg Fco. Juárez Hernández		JORGE CADENA IÑIGUEZ	GISeM-COLPOS			26	Noviembre	2009	MÉXICO	Oaxaca	tlacolula	San Bartolome Quialana	16	54	0	96	30	0	1785				Casa	Semidomesticada		No		Sin riesgo				X			Ambas		Recalcitrante		verde liso
213	Cucurbitaceae	Sechium	edule	(Jacq.) Swartz	No	nigrum spinosum	17374	520-09	Limberg Fco. Juárez Hernández		JORGE CADENA IÑIGUEZ	GISeM-COLPOS			26	Noviembre	2009	MÉXICO	Oaxaca	tlacolula	San Bartolome Quialana	16	54	0	96	30	0	1786				Casa	Semidomesticada		No		Sin riesgo				X			Ambas		Recalcitrante		verde espinoso
214	Cucurbitaceae	Sechium	edule	(Jacq.) Swartz	No	virens levis	17375	521-09	Limberg Fco. Juárez Hernández		JORGE CADENA IÑIGUEZ	GISeM-COLPOS			26	Noviembre	2009	MÉXICO	Oaxaca	tlacolula	San Bartolome Quialana	16	54	0	96	30	0	1787				Casa	Semidomesticada		No		Sin riesgo				X			Ambas		Recalcitrante		verde liso
215	Cucurbitaceae	Sechium	edule	(Jacq.) Swartz	No	albus spinosum	17376	522-09	Limberg Fco. Juárez Hernández		JORGE CADENA IÑIGUEZ	GISeM-COLPOS			26	Noviembre	2009	MÉXICO	Oaxaca	Zaachila	Zaachila	16	56	1.69	96	51	10	2300				Casa	Semidomesticada		No		Sin riesgo				X			Ambas		Recalcitrante		blanco o güero
216	Cucurbitaceae	Sechium	edule	(Jacq.) Swartz	No	nigrum xalapensis	17377	523-09	Limberg Fco. Juárez Hernández		JORGE CADENA IÑIGUEZ	GISeM-COLPOS			26	Noviembre	2009	MÉXICO	Oaxaca	Etla	Xalapa del Valle	17	7	0	96	51	0	1640				Casa	Semidomesticada		No		Sin riesgo				X			Ambas		Recalcitrante		verde liso
217	Cucurbitaceae	Sechium	edule	(Jacq.) Swartz	No	nigrum spinosum	17378	524-09	Limberg Fco. Juárez Hernández		JORGE CADENA IÑIGUEZ	GISeM-COLPOS			26	Noviembre	2009	MÉXICO	Oaxaca	Etla	Xalapa del Valle	17	7	0	96	51	0	1640				Casa	Semidomesticada		No		Sin riesgo				X			Ambas		Recalcitrante		verde espinoso
218	Cucurbitaceae	Sechium	edule	(Jacq.) Swartz	No	virens levis	17379	525-09	Limberg Fco. Juárez Hernández		JORGE CADENA IÑIGUEZ	GISeM-COLPOS			26	Noviembre	2009	MÉXICO	Oaxaca	Ocotlan	San Pedro Martir	16	44	0	96	42	0	1500				Casa	Semidomesticada		No		Sin riesgo				X			Ambas		Recalcitrante		verde liso
219	Cucurbitaceae	Sechium	edule	(Jacq.) Swartz	No	nigrum xalapensis	17380	526-09	Limberg Fco. Juárez Hernández		JORGE CADENA IÑIGUEZ	GISeM-COLPOS			26	Noviembre	2009	MÉXICO	Oaxaca	Cuilapan	Cuilapan	16	59	0	96	47	0	1560				Casa	Semidomesticada		No		Sin riesgo				X			Ambas		Recalcitrante		verde oscuro liso
220	Cucurbitaceae	Sechium	edule	(Jacq.) Swartz	No	virens levis	17381	527-09	Limberg Fco. Juárez Hernández		JORGE CADENA IÑIGUEZ	GISeM-COLPOS			26	Noviembre	2009	MÉXICO	Oaxaca	Etla	Xalapa del Valle	17	7	0	96	51	0	1640				Casa	Semidomesticada		No		Sin riesgo				X			Ambas		Recalcitrante		verde liso
221	Cucurbitaceae	Sechium	edule	(Jacq.) Swartz	No	nigrum xalapensis	17382	528-09	Limberg Fco. Juárez Hernández		JORGE CADENA IÑIGUEZ	GISeM-COLPOS			26	Noviembre	2009	MÉXICO	Oaxaca	Etla	Xalapa del Valle	17	7	0	96	51	0	1640				Casa	Semidomesticada		No		Sin riesgo				X			Ambas		Recalcitrante		verde oscuro liso
222	Cucurbitaceae	Sechium	edule	(Jacq.) Swartz	No	virens levis	17383	529-09	Limberg Fco. Juárez Hernández		JORGE CADENA IÑIGUEZ	GISeM-COLPOS			26	Noviembre	2009	MÉXICO	Oaxaca	Zaachila	Zaachila	16	56	1.69	96	51	10	2300				Casa	Semidomesticada		No		Sin riesgo				X			Ambas		Recalcitrante		verde claro liso
223	Cucurbitaceae	Sechium	edule	(Jacq.) Swartz	No	nigrum xalapensis	17384	530-09	Limberg Fco. Juárez Hernández		JORGE CADENA IÑIGUEZ	GISeM-COLPOS			26	Noviembre	2009	MÉXICO	Oaxaca	Zaachila	La Trinidad	16	55	0	96	48	0	1.49				Casa	Semidomesticada		No		Sin riesgo				X			Ambas		Recalcitrante		verde oscuro
224	Cucurbitaceae	Sechium	edule	(Jacq.) Swartz	No	nigrum spinosum	17385	531-09	Limberg Fco. Juárez Hernández		JORGE CADENA IÑIGUEZ	GISeM-COLPOS			26	Noviembre	2009	MÉXICO	Oaxaca	zimatlan	Santiago Clavillenas	16	53	0	96	46	0	1460				Casa	Semidomesticada		No		Sin riesgo				X			Ambas		Recalcitrante		verde claro espinoso
225	Cucurbitaceae	Sechium	edule	(Jacq.) Swartz	No	nigrum spinosum	17386	532-09	Limberg Fco. Juárez Hernández		JORGE CADENA IÑIGUEZ	GISeM-COLPOS			26	Noviembre	2009	MÉXICO	Oaxaca	zimatlan	Santiago Clavillenas	16	53	0	96	46	0	1461				Casa	Semidomesticada		No		Sin riesgo				X			Ambas		Recalcitrante		verde oscuro espinoso
226	Cucurbitaceae	Sechium	edule	(Jacq.) Swartz	No	virens levis	17387	533-09	Limberg Fco. Juárez Hernández		JORGE CADENA IÑIGUEZ	GISeM-COLPOS			26	Noviembre	2009	MÉXICO	Oaxaca	zimatlan	Santiago Clavillenas	16	53	0	96	46	0	1462				Casa	Semidomesticada		No		Sin riesgo				X			Ambas		Recalcitrante		verde claro liso
227	Cucurbitaceae	Sechium	edule	(Jacq.) Swartz	No	nigrum spinosum	17388	534-09	Limberg Fco. Juárez Hernández		JORGE CADENA IÑIGUEZ	GISeM-COLPOS			26	Noviembre	2009	MÉXICO	Oaxaca	zimatlan	Santiago Clavillenas	16	53	0	96	46	0	1463				Casa	Semidomesticada		No		Sin riesgo				X			Ambas		Recalcitrante		verde oscuro espinoso
228	Cucurbitaceae	Sechium	edule	(Jacq.) Swartz	No	nigrum spinosum	17389	535-09	Limberg Fco. Juárez Hernández		JORGE CADENA IÑIGUEZ	GISeM-COLPOS			26	Noviembre	2009	MÉXICO	Oaxaca	Zaachila	San Miguel Peraz	16	56	1.69	96	51	10.4	2300				Casa	Semidomesticada		No		Sin riesgo				X			Ambas		Recalcitrante		verde claro espinoso
229	Cucurbitaceae	Sechium	edule	(Jacq.) Swartz	No	nigrum xalapensis	17390	536-09	Limberg Fco. Juárez Hernández		JORGE CADENA IÑIGUEZ	GISeM-COLPOS			26	Noviembre	2009	MÉXICO	Oaxaca	Zaachila	San Miguel Peraz	16	56	1.69	96	51	10.4	2300				Casa	Semidomesticada		No		Sin riesgo				X			Ambas		Recalcitrante		verde oscuro liso
230	Cucurbitaceae	Sechium	edule	(Jacq.) Swartz	No	nigrum spinosum	17391	537-09	Limberg Fco. Juárez Hernández		JORGE CADENA IÑIGUEZ	GISeM-COLPOS			26	Noviembre	2009	MÉXICO	Oaxaca	zimatlan	Santiago Clavillenas	16	56	0	97	0	0	2120				Casa	Semidomesticada		No		Sin riesgo				X			Ambas		Recalcitrante		verde claro espinoso
231	Cucurbitaceae	Sechium	edule	(Jacq.) Swartz	No	nigrum spinosum	17392	538-09	Limberg Fco. Juárez Hernández		JORGE CADENA IÑIGUEZ	GISeM-COLPOS			26	Noviembre	2009	MÉXICO	Oaxaca	Zaachila	San Miguel Peraz	16	56	0	97	0	0	2120				Casa	Semidomesticada		No		Sin riesgo				X			Ambas		Recalcitrante		verde claro espinoso
232	Cucurbitaceae	Sechium	edule	(Jacq.) Swartz	No	nigrum spinosum	17393	539-09	Limberg Fco. Juárez Hernández		JORGE CADENA IÑIGUEZ	GISeM-COLPOS			26	Noviembre	2009	MÉXICO	Oaxaca	Zaachila	San Miguel Peraz	16	56	0	97	0	0	2120				Casa	Semidomesticada		No		Sin riesgo				X			Ambas		Recalcitrante		verde claro espinoso
233	Cucurbitaceae	Sechium	edule	(Jacq.) Swartz	No	albus	17394	540-09	Limberg Fco. Juárez Hernández		JORGE CADENA IÑIGUEZ	GISeM-COLPOS			26	Noviembre	2009	MÉXICO	Oaxaca	Zaachila	Zaachila	16	56	1.69	96	51	10.4	2300				Casa	Semidomesticada		No		Sin riesgo				X			Ambas		Recalcitrante		blanco o güero
234	Cucurbitaceae	Sechium	edule	(Jacq.) Swartz	No	albus	17395	541-09	Limberg Fco. Juárez Hernández		JORGE CADENA IÑIGUEZ	GISeM-COLPOS			26	Noviembre	2009	MÉXICO	Oaxaca	Zaachila	Zaachila	16	56	1.69	96	51	10.4	2300				Casa	Semidomesticada		No		Sin riesgo				X			Ambas		Recalcitrante		blanco o güero
235	Cucurbitaceae	Sechium	chinantlense	Lira & Chiang	No	Sechium chinantlense	17396	542-10	Cadena-Iñiguez, J; ventura-Valerio, V.	GISeM	JORGE CADENA IÑIGUEZ	GISeM-COLPOS			12	Enero	2010	MÉXICO	Veracruz	Huatusco	Cañada de Niebla	19	9	0	95	58	0	1321				Campo	Silvestre		No		Sin riesgo				X			Ambas		Recalcitrante		Chayote de monte
236	Cucurbitaceae	Sechium	edule	(Jacq.) Swartz	No	Híbrido H-387	17397	543-10	Cadena-Iñiguez, J; ventura-Valerio, V.	GISeM	JORGE CADENA IÑIGUEZ	GISeM-COLPOS			12	Enero	2010	MÉXICO	Veracruz	Huatusco	Huatusco	19	9	0	95	58	0	1300				Huerta	Cultivado		No		Sin riesgo				X			Ambas		Recalcitrante		Amargo
237	Cucurbitaceae	Sechium	compositum	(Donn. Sm.)C. Jeffrey	No	Sechium compositum	17398	544-10	Cadena-Iñiguez, J; ventura-Valerio, V.	GISeM	JORGE CADENA IÑIGUEZ	GISeM-COLPOS			12	Enero	2010	MÉXICO	Chiapas	Tapachula	Mal Paso	14	53	0	92	16	0	179				Campo	Silvestre		No		Sin riesgo				X			Ambas		Recalcitrante		Chayote de ratón
238	Cucurbitaceae	Sechium	compositum	(Donn. Sm.)C. Jeffrey	No	Sechium compositum	17399	545-10	Cadena-Iñiguez, J; ventura-Valerio, V.	GISeM	JORGE CADENA IÑIGUEZ	GISeM-COLPOS			12	Enero	2010	MÉXICO	Chiapas	Tuxtla Chico	Talisman	14	53	0	92	16	0	289				Campo	Silvestre		No		Sin riesgo				X			Ambas		Recalcitrante		Chayote de ratón
239	Cucurbitaceae	Sechium	edule	(Jacq.) Swartz	No	virens levis	17400	546-10	Cadena-Iñiguez, J., Campos-Rojas, E.	GISeM	JORGE CADENA IÑIGUEZ	GISeM-COLPOS			20	Enero	2010	MÉXICO	SLP	Santa María del Río	Cañada de Yáñez	21	48	0	100	44	0	1710				Huerta	Cultivado		No		Sin riesgo				X			Ambas		Recalcitrante		verd liso
240	Cucurbitaceae	Sechium	edule	(Jacq.) Swartz	No	virens levis	17401	547-10	Cadena-Iñiguez, J., Campos-Rojas, E.	GISeM	JORGE CADENA IÑIGUEZ	GISeM-COLPOS			28	Enero	2010	MÉXICO	Veracruz	Coscomatepec	Rio Seco	19	8	0	95	58	0	1354				Huerta	Cultivado		No		Sin riesgo				X			Ambas		Recalcitrante		Verde liso
241	Cucurbitaceae	Sechium	edule	(Jacq.) Swartz	No	virens levis	17402	548-10	Cadena-Iñiguez, J., Campos-Rojas, E.	GISeM	JORGE CADENA IÑIGUEZ	GISeM-COLPOS			29	Enero	2010	MÉXICO	Veracruz	Ixhuatlán del Café	Presidio	19	5	0	97	0	40	1480				Huerta	Cultivado		No		Sin riesgo				X			Ambas		Recalcitrante		Verde liso
242	Cucurbitaceae	Sechium	edule	(Jacq.) Swartz	No	virens levis	17403	549-10	Cadena-Iñiguez, J., Campos-Rojas, E.	GISeM	JORGE CADENA IÑIGUEZ	GISeM-COLPOS			29	Enero	2010	MÉXICO	Veracruz	Cuichapa	Monte alto	18	46	21.28	96	52	10.36	540				Huerta	Cultivado		No		Sin riesgo				X			Ambas		Recalcitrante		Verde liso
243	Cucurbitaceae	Sechium	edule	(Jacq.) Swartz	No	virens levis	17404	550-10	Cadena-Iñiguez, J., Campos-Rojas, E.	GISeM	JORGE CADENA IÑIGUEZ	GISeM-COLPOS			30	Enero	2010	MÉXICO	Veracruz	Amatlán de los Reyes	Cañada Blanca	18	51	0	96	55	0	860				Huerta	Cultivado		No		Sin riesgo				X			Ambas		Recalcitrante		Verde liso
244	Cucurbitaceae	Sechium	edule	(Jacq.) Swartz	No	virens levis	17405	551-10	Cadena-Iñiguez, J., Campos-Rojas, E.	GISeM	JORGE CADENA IÑIGUEZ	GISeM-COLPOS			30	Enero	2010	MÉXICO	Veracruz	Jalcomulco	Los Pescados	19	15	37	97	0	6	1000				Huerta	Cultivado		No		Sin riesgo				X			Ambas		Recalcitrante		VENTLALI
245	Cucurbitaceae	Sechium	edule	(Jacq.) Swartz	No	virens levis	17406	552-10	Cadena-Iñiguez, J., Campos-Rojas, E.	GISeM	JORGE CADENA IÑIGUEZ	GISeM-COLPOS			30	Enero	2010	MÉXICO	Veracruz	Amatlán de los Reyes	Ojo de agua chico	18	51	0	96	55	0	710				Huerta	Cultivado		No		Sin riesgo				X			Ambas				CAMPIÑA
[truncated: 18 more columns]
